# Supplementary material for: Mitochondrial DNA mosaicism in normal human somatic cells
Source: Nat Genet. 2024 Jul 22;56(8):1665–77. doi: 10.1038/s41588-024-01838-z (PMC11319206; doi:10.1038/s41588-024-01838-z)
Supplement: Supplementary file 5 — Supporting data for Supplementary Figs. 2 and 3. [file 41588_2024_1838_MOESM5_ESM.xlsx]

## Sheet: Supplementary Fig. 2a
Supplementary Data Supplementary Fig. 2a. Top mtDNA frequency from simulations (homeostatic turnover; mtCN=750)
The following metadata is reported for simulation result of mtDNA population frequency. In each turnover, the number of simulated cells is 10,000. PF represents population frequency (%) within the specified ranges: turnover = total number of turnover (0-3000); other columns = the proportion of cells (out of a total of 10,000) with a maximum mtDNA frequency (PF) in the range. (for example, 0<PF<5 …
turnover	0<PF<5	5≤PF<10	10≤PF<15	15≤PF<20	20≤PF<25	25≤PF<30	30≤PF<35	35≤PF<40	40≤PF<45	45≤PF<50	50≤PF<55	55≤PF<60	60≤PF<65	65≤PF<70	70≤PF<75	75≤PF<80	80≤PF<85	85≤PF<90	90≤PF<95	95≤PF<100	PF=100
0	1	0	0	0	0	0	0	0	0	0	0	0	0	0	0	0	0	0	0	0	0
50	0	0.0002	0.0878	0.3276	0.3165	0.1481	0.0711	0.0315	0.0103	0.0048	0.0016	0.0004	0.0001	0	0	0	0	0	0	0	0
100	0	0	0.0003	0.0257	0.1312	0.2108	0.2024	0.1559	0.1065	0.0653	0.0473	0.0261	0.0144	0.007	0.0036	0.0023	0.0006	0.0006	0	0	0
150	0	0	0	0.0013	0.0247	0.0815	0.1419	0.1669	0.154	0.1236	0.096	0.069	0.0501	0.0316	0.0231	0.0159	0.0106	0.0055	0.0027	0.0014	0.0002
200	0	0	0	0.0001	0.005	0.0295	0.0782	0.1125	0.1356	0.1273	0.1205	0.0989	0.0822	0.0591	0.0477	0.0333	0.0248	0.0188	0.0135	0.009	0.004
250	0	0	0	0	0.0008	0.0098	0.0361	0.0692	0.1003	0.117	0.1285	0.1068	0.089	0.0778	0.0623	0.056	0.0442	0.0344	0.0263	0.0204	0.0211
300	0	0	0	0	0.0002	0.0037	0.0186	0.0431	0.0708	0.0896	0.1181	0.102	0.0971	0.0857	0.0741	0.0634	0.0585	0.0463	0.0415	0.0329	0.0544
350	0	0	0	0	0.0001	0.0015	0.0066	0.0273	0.0481	0.0671	0.1075	0.1006	0.0943	0.084	0.0796	0.0643	0.0638	0.0595	0.0534	0.0421	0.1002
400	0	0	0	0	0	0.0008	0.0041	0.0162	0.0334	0.0457	0.0988	0.0887	0.0884	0.081	0.0774	0.0723	0.066	0.0553	0.0584	0.0518	0.1617
450	0	0	0	0	0	0.0002	0.0018	0.0104	0.0235	0.0317	0.0881	0.0787	0.0864	0.0755	0.073	0.0684	0.0609	0.0605	0.0595	0.0527	0.2287
500	0	0	0	0	0	0.0003	0.0014	0.0088	0.0135	0.0216	0.0773	0.0761	0.0753	0.0659	0.0696	0.064	0.0634	0.0576	0.053	0.0544	0.2978
550	0	0	0	0	0	0	0.0008	0.005	0.0128	0.0149	0.0692	0.0637	0.0651	0.0629	0.0606	0.0576	0.0587	0.054	0.0537	0.0517	0.3693
600	0	0	0	0	0	0	0.0002	0.0037	0.0058	0.013	0.0592	0.059	0.0579	0.0564	0.0542	0.0498	0.0543	0.0544	0.0492	0.0493	0.4336
650	0	0	0	0	0	0	0.0003	0.0015	0.0047	0.0068	0.0546	0.0519	0.0541	0.0475	0.0514	0.0454	0.0484	0.0462	0.0437	0.044	0.4995
700	0	0	0	0	0	0	0	0.0014	0.0034	0.0046	0.0481	0.0455	0.0449	0.0442	0.0421	0.0432	0.0428	0.0415	0.0412	0.0401	0.557
750	0	0	0	0	0	0	0	0.0012	0.0011	0.0044	0.0383	0.0411	0.0439	0.0391	0.035	0.0359	0.0361	0.0352	0.0389	0.0395	0.6103
800	0	0	0	0	0	0	0	0.0001	0.0018	0.002	0.0339	0.0357	0.0353	0.0348	0.0313	0.0344	0.0335	0.0349	0.0348	0.03	0.6575
850	0	0	0	0	0	0	0	0.0005	0.0012	0.001	0.0316	0.0293	0.0317	0.0306	0.0299	0.0308	0.0281	0.0283	0.0319	0.0264	0.6987
900	0	0	0	0	0	0	0.0001	0.0003	0.0006	0.0013	0.025	0.0279	0.0273	0.0258	0.0261	0.0287	0.0248	0.0244	0.0269	0.0259	0.7349
950	0	0	0	0	0	0	0.0001	0.0004	0.0009	0.0008	0.0226	0.0225	0.024	0.0239	0.0244	0.0234	0.0237	0.0229	0.0226	0.0214	0.7664
1000	0	0	0	0	0	0	0	0.0001	0.0002	0.0008	0.0191	0.0232	0.0218	0.0181	0.0224	0.0197	0.0191	0.0185	0.0207	0.0212	0.7951
1050	0	0	0	0	0	0	0	0.0001	0.0003	0.0007	0.0164	0.0176	0.0185	0.017	0.0181	0.0172	0.0202	0.0167	0.017	0.0203	0.8199
1100	0	0	0	0	0	0	0.0001	0	0.0003	0.0002	0.0144	0.0162	0.017	0.013	0.015	0.0172	0.0176	0.0151	0.0163	0.0152	0.8424
1150	0	0	0	0	0	0	0	0.0001	0.0002	0.0001	0.012	0.0126	0.0149	0.0133	0.0143	0.0141	0.0129	0.0136	0.016	0.0131	0.8628
1200	0	0	0	0	0	0	0	0	0.0002	0.0002	0.0113	0.013	0.0129	0.012	0.0117	0.0098	0.0121	0.0136	0.0121	0.0127	0.8784
1250	0	0	0	0	0	0	0	0	0	0.0001	0.0113	0.0099	0.0107	0.0114	0.01	0.0099	0.0107	0.011	0.011	0.0105	0.8935
1300	0	0	0	0	0	0	0	0	0	0	0.0092	0.0093	0.0101	0.0085	0.0099	0.0096	0.0095	0.0083	0.0098	0.0084	0.9074
1350	0	0	0	0	0	0	0	0	0.0001	0	0.0088	0.0078	0.0091	0.0077	0.0086	0.0085	0.0082	0.007	0.0079	0.0077	0.9186
1400	0	0	0	0	0	0	0	0	0	0	0.0076	0.0061	0.0064	0.0072	0.008	0.0077	0.0078	0.0065	0.0073	0.0067	0.9287
1450	0	0	0	0	0	0	0	0	0	0	0.0065	0.0049	0.0063	0.0066	0.0069	0.0065	0.0065	0.007	0.0048	0.006	0.938
1500	0	0	0	0	0	0	0	0	0	0	0.005	0.0043	0.0071	0.0049	0.0045	0.0053	0.0053	0.0058	0.0067	0.0053	0.9458
1550	0	0	0	0	0	0	0	0	0	0	0.0047	0.0046	0.0052	0.0044	0.0041	0.0053	0.0044	0.0054	0.0044	0.0046	0.9529
1600	0	0	0	0	0	0	0	0	0	0	0.0042	0.0048	0.0037	0.0046	0.0024	0.0038	0.0048	0.0051	0.0041	0.0034	0.9591
1650	0	0	0	0	0	0	0	0	0	0	0.0034	0.0032	0.0035	0.0037	0.0035	0.004	0.0026	0.0036	0.0042	0.0043	0.964
1700	0	0	0	0	0	0	0	0	0	0	0.0036	0.0032	0.0031	0.0029	0.0027	0.0025	0.0031	0.0031	0.0033	0.0034	0.9691
1750	0	0	0	0	0	0	0	0	0	0	0.0032	0.0025	0.0026	0.0024	0.0028	0.0025	0.0024	0.0022	0.0036	0.003	0.9728
1800	0	0	0	0	0	0	0	0	0	0	0.0024	0.002	0.003	0.0026	0.0011	0.0025	0.0029	0.0023	0.0021	0.002	0.9771
1850	0	0	0	0	0	0	0	0	0	0	0.0026	0.0012	0.0022	0.0023	0.0019	0.0021	0.002	0.0017	0.0016	0.0026	0.9798
1900	0	0	0	0	0	0	0	0	0	0	0.0024	0.0012	0.0018	0.0017	0.0019	0.0016	0.0015	0.0013	0.0025	0.002	0.9821
1950	0	0	0	0	0	0	0	0	0	0	0.0016	0.001	0.0011	0.0013	0.002	0.0016	0.0015	0.002	0.0019	0.0012	0.9848
2000	0	0	0	0	0	0	0	0	0	0	0.0008	0.0008	0.0013	0.0017	0.0015	0.0019	0.0013	0.0016	0.001	0.0009	0.9872
2050	0	0	0	0	0	0	0	0	0	0	0.0011	0.0016	0.0012	0.0014	0.001	0.0015	0.001	0.001	0.0009	0.0012	0.9881
2100	0	0	0	0	0	0	0	0	0	0	0.0008	0.0007	0.0012	0.0012	0.001	0.0012	0.0014	0.0007	0.0008	0.001	0.99
2150	0	0	0	0	0	0	0	0	0	0	0.0014	0.0006	0.0008	0.0009	0.001	0.001	0.0007	0.001	0.001	0.0005	0.9911
2200	0	0	0	0	0	0	0	0	0	0	0.0004	0.0014	0.0007	0.001	0.0008	0.0007	0.0006	0.0007	0.0008	0.0009	0.992
2250	0	0	0	0	0	0	0	0	0	0	0.0006	0.0008	0.0014	0.0009	0.0004	0.0004	0.0005	0.0002	0.0007	0.0007	0.9934
2300	0	0	0	0	0	0	0	0	0	0	0.0007	0.0004	0.0006	0.0005	0.0003	0.0008	0.0005	0.001	0.0006	0.0002	0.9944
2350	0	0	0	0	0	0	0	0	0	0	0.0004	0.0006	0.0007	0.0002	0.0003	0.0007	0.0007	0.0006	0.0003	0.0005	0.995
2400	0	0	0	0	0	0	0	0	0	0	0.0006	0.0003	0.0004	0.0002	0.0005	0.0005	0.0008	0.0003	0.0003	0.0005	0.9956
2450	0	0	0	0	0	0	0	0	0	0	0.0006	0.0003	0.0004	0.0006	0.0005	0.0002	0.0002	0.0003	0.0006	0.0004	0.9959
2500	0	0	0	0	0	0	0	0	0	0	0.0002	0.0005	0.0004	0.0001	0.0006	0.0003	0.0004	0.0006	0.0004	0.0001	0.9964
2550	0	0	0	0	0	0	0	0	0	0	0.0003	0.0003	0.0004	0.0004	0.0002	0.0006	0.0003	0.0003	0.0004	0.0002	0.9966
2600	0	0	0	0	0	0	0	0	0	0	0.0003	0.0001	0.0005	0.0006	0.0002	0.0001	0.0002	0.0002	0.0004	0.0004	0.997
2650	0	0	0	0	0	0	0	0	0	0	0.0002	0.0003	0.0001	0.0002	0.0003	0.0008	0.0002	0.0001	0.0005	0.0001	0.9972
2700	0	0	0	0	0	0	0	0	0	0	0.0002	0.0004	0.0004	0.0002	0.0002	0.0005	0.0001	0.0001	0.0002	0.0001	0.9976
2750	0	0	0	0	0	0	0	0	0	0	0.0003	0.0005	0.0002	0.0002	0.0001	0	0.0003	0.0003	0.0002	0.0002	0.9977
2800	0	0	0	0	0	0	0	0	0	0	0.0005	0	0.0002	0.0002	0.0002	0.0003	0.0001	0	0.0003	0.0001	0.9981
2850	0	0	0	0	0	0	0	0	0	0	0.0004	0	0	0	0.0004	0.0004	0.0002	0	0.0002	0.0002	0.9982
2900	0	0	0	0	0	0	0	0	0	0	0.0002	0.0002	0.0001	0.0004	0.0001	0	0.0001	0.0003	0.0002	0.0001	0.9983
2950	0	0	0	0	0	0	0	0	0	0	0.0002	0.0002	0	0.0001	0.0002	0.0002	0.0002	0.0002	0.0002	0.0001	0.9984
3000	0	0	0	0	0	0	0	0	0	0	0	0.0001	0.0001	0.0003	0	0.0002	0	0.0003	0.0002	0.0002	0.9986

## Sheet: Supplementary Fig. 2b
Supplementary Data Supplementary Fig. 2b. Top mtDNA heteroplasmy from simulations (homeostatic turnover; mtCN=750)
The following metadata is reported for simulation result of mtDNA heteroplasmy. In each turnover, the number of simulated cells is 10,000. VAF represents variant allele frequency (%) in a cell within the specified ranges: turnover = total number of turnover (0-3000); other columns = the proportion of cells (out of a total of 10,000) with a maximum variant allele frequency (VAF) in the range. (for…
turnover	0<VAF<5	5≤VAF<10	10≤VAF<15	15≤VAF<20	20≤VAF<25	25≤VAF<30	30≤VAF<35	35≤VAF<40	40≤VAF<45	45≤VAF<50	50≤VAF<55	55≤VAF<60	60≤VAF<65	65≤VAF<70	70≤VAF<75	75≤VAF<80	80≤VAF<85	85≤VAF<90	90≤VAF<95	95≤VAF<100	VAF=100
0	0	0	0	0	0	0	0	0	0	0	0	0	0	0	0	0	0	0	0	0	0
50	0.8369	0.116	0.0315	0.0097	0.0047	0.0009	0.0002	0	0.0001	0	0	0	0	0	0	0	0	0	0	0	0
100	0.6011	0.1952	0.1033	0.0465	0.0253	0.0133	0.0069	0.0038	0.0024	0.001	0.0003	0.0004	0.0002	0.0002	0.0001	0	0	0	0	0	0
150	0.4968	0.1979	0.1024	0.0699	0.0491	0.0272	0.0213	0.0129	0.0089	0.0036	0.0039	0.0022	0.0017	0.001	0.0005	0.0004	0	0.0003	0	0	0
200	0.4242	0.1724	0.1221	0.0783	0.0565	0.0388	0.0307	0.0224	0.0138	0.0117	0.0089	0.0064	0.0051	0.0018	0.0026	0.0019	0.0012	0.0002	0.0005	0.0003	0.0002
250	0.3819	0.1692	0.1126	0.0767	0.0603	0.0447	0.0362	0.0281	0.0228	0.0149	0.015	0.0098	0.0072	0.0062	0.0045	0.003	0.0024	0.0018	0.0012	0.0008	0.0007
300	0.345	0.152	0.1078	0.0815	0.0663	0.0477	0.0411	0.0307	0.0262	0.0209	0.0171	0.0149	0.0134	0.0088	0.0083	0.0052	0.0043	0.0032	0.0019	0.0015	0.0022
350	0.3025	0.1522	0.1074	0.0793	0.0621	0.0524	0.0454	0.0355	0.0302	0.0247	0.0209	0.0164	0.0165	0.0117	0.0093	0.0086	0.0075	0.0047	0.0045	0.0039	0.0043
400	0.265	0.1432	0.1074	0.0772	0.0666	0.0517	0.047	0.0372	0.0334	0.0292	0.0261	0.0222	0.0166	0.0151	0.0107	0.0108	0.0097	0.0082	0.0075	0.0055	0.0097
450	0.2457	0.1302	0.0986	0.0707	0.0696	0.0559	0.048	0.041	0.0326	0.0309	0.0297	0.0238	0.0222	0.0159	0.0175	0.013	0.0116	0.0091	0.0087	0.0067	0.0186
500	0.2241	0.118	0.0962	0.0766	0.0613	0.0579	0.0504	0.0408	0.0397	0.0303	0.0294	0.0261	0.0232	0.0191	0.0195	0.0159	0.0127	0.0101	0.0101	0.0095	0.0291
550	0.2279	0.1046	0.0836	0.0723	0.0631	0.0535	0.0498	0.0397	0.0365	0.0331	0.032	0.0284	0.0254	0.0214	0.0198	0.0161	0.0162	0.0141	0.0104	0.0103	0.0418
600	0.2078	0.1027	0.0869	0.0695	0.0607	0.0504	0.0481	0.0397	0.0374	0.0328	0.0344	0.0256	0.0264	0.0215	0.0215	0.0192	0.0171	0.0143	0.0154	0.0127	0.0559
650	0.1921	0.1051	0.0835	0.0629	0.0561	0.0477	0.0429	0.0432	0.0379	0.0338	0.036	0.0297	0.028	0.0222	0.0234	0.0179	0.0187	0.0168	0.0163	0.0138	0.072
700	0.1742	0.1058	0.0747	0.0608	0.0564	0.052	0.0436	0.0387	0.036	0.0337	0.0378	0.0337	0.0288	0.0244	0.0197	0.0207	0.021	0.0179	0.0145	0.0158	0.0898
750	0.1358	0.1047	0.0814	0.068	0.0628	0.0451	0.0451	0.0372	0.0346	0.0298	0.0336	0.032	0.0286	0.0294	0.0237	0.0224	0.0209	0.0195	0.0194	0.016	0.11
800	0.1395	0.0812	0.0718	0.0653	0.0553	0.0512	0.0465	0.0378	0.038	0.0327	0.0347	0.0314	0.0287	0.0275	0.0228	0.0227	0.0216	0.0213	0.0203	0.0183	0.1314
850	0.1363	0.0785	0.0632	0.0557	0.0537	0.0439	0.0463	0.0383	0.0397	0.0326	0.0349	0.0341	0.0324	0.0251	0.0253	0.0236	0.0231	0.021	0.0211	0.0178	0.1534
900	0.128	0.0794	0.0596	0.0534	0.0532	0.0438	0.0369	0.0391	0.0357	0.0314	0.0352	0.0361	0.0317	0.0271	0.0276	0.0216	0.0214	0.021	0.0211	0.0185	0.1782
950	0.1194	0.073	0.0627	0.05	0.0477	0.0394	0.0375	0.0347	0.0311	0.0307	0.0392	0.0343	0.0343	0.0292	0.0255	0.0253	0.0234	0.0218	0.0213	0.0166	0.2029
1000	0.1139	0.0686	0.0543	0.0478	0.0464	0.0393	0.0384	0.0338	0.0304	0.0273	0.0422	0.0326	0.033	0.0285	0.0279	0.0227	0.026	0.0229	0.0202	0.0178	0.226
1050	0.1113	0.064	0.0511	0.0491	0.0433	0.0343	0.0348	0.0323	0.0309	0.0301	0.0387	0.0311	0.032	0.0281	0.0268	0.0259	0.0238	0.0222	0.019	0.0204	0.2508
1100	0.0983	0.0645	0.0539	0.0429	0.0418	0.0333	0.0369	0.0326	0.0308	0.0261	0.0355	0.0339	0.0302	0.0283	0.0277	0.0241	0.0232	0.021	0.022	0.0181	0.2749
1150	0.1042	0.0519	0.0496	0.0408	0.0405	0.0346	0.0316	0.0307	0.0307	0.0259	0.0353	0.0313	0.0307	0.0276	0.0265	0.0228	0.0233	0.0211	0.0215	0.0197	0.2997
1200	0.107	0.054	0.0406	0.0363	0.0354	0.0333	0.03	0.0294	0.0282	0.0263	0.0325	0.0288	0.0283	0.029	0.0294	0.0218	0.0211	0.0231	0.0201	0.0177	0.3277
1250	0.1004	0.0556	0.0427	0.0346	0.0328	0.0291	0.0309	0.0254	0.0259	0.0222	0.0326	0.0268	0.0321	0.0247	0.024	0.0242	0.0209	0.0228	0.0222	0.0189	0.3512
1300	0.0928	0.0517	0.0425	0.0382	0.0318	0.0286	0.0271	0.0241	0.0264	0.0229	0.0296	0.027	0.0259	0.0263	0.0233	0.0228	0.0208	0.0198	0.0207	0.0205	0.3772
1350	0.0861	0.0523	0.0375	0.0341	0.0335	0.0272	0.0301	0.0238	0.0233	0.0205	0.0274	0.0264	0.0245	0.023	0.0239	0.0227	0.0195	0.0217	0.0214	0.0183	0.4028
1400	0.0772	0.048	0.0396	0.0348	0.034	0.0281	0.0228	0.0237	0.0233	0.0203	0.0263	0.0277	0.0228	0.0242	0.0226	0.0238	0.0171	0.0199	0.0179	0.0175	0.4284
1450	0.0801	0.044	0.0344	0.0323	0.0295	0.0248	0.0257	0.0238	0.0215	0.0213	0.0258	0.0262	0.0264	0.0204	0.0208	0.02	0.0205	0.0176	0.0166	0.0186	0.4497
1500	0.0781	0.0408	0.0341	0.0287	0.0289	0.027	0.0233	0.0224	0.0211	0.0199	0.0269	0.0246	0.0212	0.0224	0.0192	0.0166	0.0175	0.0172	0.0201	0.0171	0.4729
1550	0.0752	0.0423	0.0291	0.0294	0.0297	0.0242	0.0204	0.0208	0.0194	0.0185	0.0261	0.0245	0.0207	0.0205	0.0188	0.0195	0.0169	0.0177	0.0153	0.015	0.496
1600	0.0704	0.0385	0.0345	0.029	0.0235	0.0238	0.0217	0.02	0.021	0.0167	0.0234	0.0225	0.0214	0.0193	0.0183	0.017	0.0179	0.0162	0.0151	0.0141	0.5157
1650	0.0667	0.0377	0.0337	0.0267	0.0235	0.0202	0.0232	0.0196	0.0168	0.017	0.0227	0.0216	0.0191	0.0191	0.0187	0.018	0.0174	0.016	0.0133	0.0134	0.5356
1700	0.0568	0.0395	0.0322	0.0231	0.0272	0.0201	0.0205	0.0177	0.0182	0.017	0.0231	0.0205	0.0177	0.0175	0.0188	0.0151	0.0152	0.0147	0.0158	0.0155	0.5538
1750	0.0569	0.0336	0.0293	0.0254	0.0237	0.0213	0.019	0.0185	0.0167	0.0163	0.0218	0.0184	0.0189	0.0165	0.0179	0.018	0.015	0.0127	0.0131	0.0147	0.5723
1800	0.0599	0.0309	0.0283	0.0222	0.0236	0.0207	0.0161	0.0159	0.0183	0.0161	0.0189	0.0163	0.0178	0.018	0.0163	0.0157	0.0165	0.0125	0.0127	0.0141	0.5892
1850	0.061	0.0292	0.0255	0.0201	0.0216	0.0194	0.0164	0.0155	0.0169	0.0129	0.02	0.0179	0.0179	0.0155	0.0137	0.0162	0.0157	0.0156	0.0119	0.0112	0.6059
1900	0.0587	0.0301	0.0252	0.0212	0.0188	0.0203	0.0148	0.0136	0.0137	0.0134	0.0184	0.0186	0.0153	0.015	0.0148	0.0142	0.0134	0.0136	0.0147	0.012	0.6202
1950	0.0488	0.0311	0.0233	0.0214	0.0216	0.0184	0.0158	0.0147	0.0145	0.0117	0.0192	0.0152	0.0135	0.0165	0.0143	0.0124	0.0119	0.0137	0.011	0.0136	0.6374
2000	0.0472	0.0246	0.026	0.0196	0.0219	0.0152	0.0187	0.0128	0.0139	0.012	0.0177	0.0177	0.0135	0.0131	0.0114	0.0131	0.014	0.011	0.0113	0.0122	0.6531
2050	0.0449	0.0264	0.0229	0.0191	0.0161	0.0156	0.0144	0.0143	0.0135	0.0126	0.0158	0.0153	0.0153	0.0115	0.0129	0.0135	0.0124	0.0134	0.0103	0.0128	0.667
2100	0.0446	0.0245	0.0193	0.0184	0.0158	0.0145	0.0134	0.0127	0.0139	0.0117	0.0172	0.0158	0.0121	0.0136	0.0127	0.0111	0.0119	0.0118	0.0135	0.0096	0.6819
2150	0.0405	0.025	0.022	0.0168	0.0144	0.0112	0.0117	0.0128	0.0131	0.0114	0.0159	0.0139	0.0147	0.0117	0.0142	0.0109	0.0108	0.0108	0.0126	0.0105	0.6951
2200	0.0354	0.0243	0.0191	0.0177	0.0148	0.0134	0.0112	0.0121	0.0108	0.0105	0.0159	0.0136	0.0128	0.0116	0.0142	0.0114	0.0106	0.0117	0.0106	0.0097	0.7086
2250	0.0376	0.0186	0.0158	0.0178	0.0136	0.012	0.0121	0.0114	0.0136	0.0109	0.0145	0.0146	0.0114	0.0109	0.0114	0.0099	0.0111	0.0111	0.0099	0.01	0.7218
2300	0.0331	0.0208	0.016	0.0154	0.0143	0.0113	0.0127	0.0111	0.0119	0.0112	0.0121	0.0144	0.012	0.0106	0.0118	0.0092	0.0096	0.0099	0.0087	0.0108	0.7331
2350	0.03	0.0202	0.016	0.0133	0.0135	0.0128	0.011	0.0127	0.0116	0.0096	0.0124	0.0141	0.0111	0.0085	0.0094	0.0099	0.0105	0.0096	0.0093	0.009	0.7455
2400	0.0266	0.0172	0.0165	0.013	0.0142	0.011	0.0122	0.0099	0.0103	0.0087	0.0145	0.0121	0.0128	0.0102	0.0108	0.0088	0.0103	0.008	0.0071	0.0086	0.7572
2450	0.0258	0.0188	0.0135	0.0125	0.0121	0.0106	0.0103	0.0094	0.0104	0.0095	0.013	0.0128	0.011	0.0099	0.0108	0.0093	0.0087	0.009	0.007	0.0083	0.7673
2500	0.0234	0.0175	0.0154	0.0111	0.0123	0.0099	0.011	0.0083	0.0093	0.0081	0.0135	0.0113	0.0103	0.01	0.0093	0.0101	0.0074	0.0085	0.0077	0.0078	0.7778
2550	0.0224	0.0159	0.0154	0.0115	0.0096	0.0104	0.0088	0.0098	0.0098	0.0081	0.011	0.0114	0.0101	0.0096	0.0105	0.0077	0.0081	0.0078	0.0055	0.0074	0.7892
2600	0.0222	0.0155	0.0133	0.0104	0.0119	0.009	0.0089	0.0075	0.007	0.0075	0.0111	0.0092	0.0102	0.0096	0.01	0.0091	0.0081	0.008	0.0069	0.0056	0.799
2650	0.0242	0.0128	0.014	0.0092	0.0082	0.0094	0.0071	0.007	0.0081	0.0066	0.0121	0.0109	0.0087	0.0097	0.0086	0.0077	0.0095	0.0063	0.006	0.0068	0.8071
2700	0.0218	0.0136	0.0111	0.0101	0.0081	0.0076	0.0085	0.0073	0.0076	0.0064	0.0114	0.011	0.0098	0.0075	0.0079	0.0067	0.0083	0.0071	0.006	0.007	0.8152
2750	0.0199	0.0147	0.01	0.0085	0.0097	0.0083	0.0075	0.0077	0.0078	0.0065	0.0096	0.0085	0.0081	0.0083	0.009	0.0059	0.0074	0.0072	0.0063	0.0066	0.8225
2800	0.0211	0.0105	0.0127	0.0092	0.0077	0.0069	0.0074	0.007	0.0069	0.0062	0.0098	0.0091	0.008	0.0063	0.0083	0.0059	0.007	0.0066	0.0059	0.006	0.8315
2850	0.0184	0.0121	0.0101	0.0083	0.0087	0.0084	0.0055	0.0063	0.0063	0.0059	0.0086	0.0083	0.0083	0.0077	0.0075	0.0075	0.0075	0.0056	0.005	0.0056	0.8384
2900	0.0186	0.0118	0.0093	0.0077	0.0077	0.0068	0.0063	0.0067	0.0045	0.0051	0.0083	0.0075	0.0074	0.0093	0.0078	0.0071	0.0055	0.0052	0.0063	0.0052	0.8459
2950	0.0184	0.0106	0.01	0.006	0.0071	0.0073	0.0049	0.0071	0.0053	0.0056	0.0074	0.007	0.0076	0.007	0.0063	0.0074	0.0068	0.0055	0.0047	0.0043	0.8537
3000	0.0157	0.0107	0.0078	0.0084	0.0076	0.007	0.0073	0.0044	0.0053	0.0052	0.0086	0.0083	0.0052	0.0045	0.0067	0.0058	0.0064	0.0049	0.0056	0.0051	0.8595

## Sheet: Supplementary Fig. 3a
Supplementary Data Supplementary Fig. 3a. Top mtDNA frequency from simulations (homeostatic turnover; mtCN=500)
The following metadata is reported for simulation result of mtDNA population frequency. In each turnover, the number of simulated cells is 10,000. PF represents population frequency (%) within the specified ranges: turnover = total number of turnover (0-3000); other columns = the proportion of cells (out of a total of 10,000) with a maximum mtDNA frequency (PF) in the range. (for example, 0<PF<5 …
turnover	0<PF<5	5≤PF<10	10≤PF<15	15≤PF<20	20≤PF<25	25≤PF<30	30≤PF<35	35≤PF<40	40≤PF<45	45≤PF<50	50≤PF<55	55≤PF<60	60≤PF<65	65≤PF<70	70≤PF<75	75≤PF<80	80≤PF<85	85≤PF<90	90≤PF<95	95≤PF<100	PF=100
0	1	0	0	0	0	0	0	0	0	0	0	0	0	0	0	0	0	0	0	0
50	0	0.0078	0.1121	0.2487	0.2434	0.173	0.1028	0.0538	0.0297	0.0148	0.0078	0.0036	0.0014	0.0007	0.0003	0.0001	0	0	0	0
100	0	0	0.0024	0.0265	0.0869	0.1454	0.1608	0.1519	0.127	0.0937	0.0653	0.0525	0.034	0.0189	0.0154	0.0109	0.0049	0.0018	0.0015	0.0002
150	0	0	0	0.0016	0.0167	0.0492	0.0952	0.1128	0.1238	0.1262	0.1084	0.0863	0.0703	0.0588	0.0469	0.035	0.028	0.0186	0.0123	0.0099
200	0	0	0	0	0.0043	0.0177	0.0421	0.0726	0.0901	0.121	0.1072	0.0917	0.0898	0.0713	0.0669	0.0571	0.0461	0.0387	0.0327	0.0507
250	0	0	0	0	0.001	0.0056	0.0232	0.0405	0.0527	0.1066	0.101	0.0933	0.0854	0.0723	0.0698	0.0644	0.0595	0.0512	0.0477	0.1258
300	0	0	0	0	0.0001	0.0015	0.0122	0.0241	0.0299	0.0837	0.0854	0.0797	0.0848	0.0709	0.0725	0.0629	0.0583	0.06	0.0518	0.2222
350	0	0	0	0	0	0.0004	0.0052	0.0104	0.0175	0.0761	0.0698	0.0705	0.0707	0.07	0.0584	0.0594	0.0552	0.0572	0.0539	0.3253
400	0	0	0	0	0	0.0002	0.0033	0.0066	0.0097	0.0602	0.0609	0.0594	0.0612	0.0599	0.0491	0.0533	0.0512	0.0513	0.0473	0.4264
450	0	0	0	0	0	0.0001	0.0018	0.0042	0.0057	0.049	0.0491	0.0484	0.0474	0.0478	0.0492	0.0481	0.0433	0.0431	0.0468	0.516
500	0	0	0	0	0	0	0.0009	0.0013	0.0035	0.0383	0.0373	0.0443	0.0384	0.042	0.0392	0.0378	0.0378	0.0419	0.0387	0.5986
550	0	0	0	0	0	0	0.0004	0.0009	0.0017	0.0306	0.0321	0.0341	0.034	0.0321	0.0339	0.0347	0.0317	0.0348	0.0311	0.6679
600	0	0	0	0	0	0	0.0004	0.0005	0.0007	0.0259	0.0294	0.0271	0.0264	0.0256	0.0296	0.0274	0.0264	0.0261	0.0277	0.7268
650	0	0	0	0	0	0	0.0002	0.0007	0.0003	0.0231	0.0216	0.0236	0.0231	0.0203	0.0226	0.0222	0.0227	0.0233	0.0213	0.775
700	0	0	0	0	0	0	0	0.0002	0.0003	0.0186	0.0196	0.0192	0.0203	0.0181	0.0187	0.0182	0.0162	0.0194	0.0178	0.8134
750	0	0	0	0	0	0	0	0	0.0002	0.0141	0.0165	0.0164	0.0158	0.0168	0.015	0.0149	0.0144	0.0136	0.0168	0.8455
800	0	0	0	0	0	0	0	0	0	0.0112	0.0127	0.0109	0.0127	0.0139	0.0107	0.015	0.0131	0.0128	0.0125	0.8745
850	0	0	0	0	0	0	0	0	0	0.0095	0.0102	0.0093	0.0093	0.0102	0.0125	0.0101	0.0117	0.0097	0.0098	0.8977
900	0	0	0	0	0	0	0	0	0	0.0079	0.0078	0.0069	0.0095	0.0082	0.0087	0.0072	0.0084	0.0094	0.0098	0.9162
950	0	0	0	0	0	0	0	0	0	0.0059	0.0074	0.0062	0.0085	0.0064	0.0064	0.0068	0.0061	0.0061	0.0073	0.9329
1000	0	0	0	0	0	0	0	0	0	0.0061	0.0059	0.0052	0.0052	0.0069	0.0057	0.0045	0.0054	0.005	0.0056	0.9445
1050	0	0	0	0	0	0	0	0	0	0.0037	0.0058	0.0036	0.0049	0.0037	0.0054	0.0047	0.0052	0.0038	0.004	0.9552
1100	0	0	0	0	0	0	0	0	0	0.0027	0.0041	0.005	0.0034	0.0045	0.003	0.0046	0.003	0.0027	0.0037	0.9633
1150	0	0	0	0	0	0	0	0	0	0.0032	0.0034	0.0028	0.0027	0.0036	0.0032	0.0031	0.003	0.0036	0.0027	0.9687
1200	0	0	0	0	0	0	0	0	0	0.0027	0.0026	0.0016	0.0027	0.002	0.0026	0.0033	0.0028	0.0028	0.0029	0.974
1250	0	0	0	0	0	0	0	0	0	0.0019	0.002	0.0017	0.0024	0.0023	0.0012	0.002	0.0027	0.0017	0.0021	0.98
1300	0	0	0	0	0	0	0	0	0	0.0019	0.002	0.0015	0.0018	0.0012	0.0019	0.0014	0.0017	0.0016	0.0019	0.9831
1350	0	0	0	0	0	0	0	0	0	0.0007	0.0017	0.0014	0.0023	0.001	0.0015	0.0017	0.0011	0.0011	0.0008	0.9867
1400	0	0	0	0	0	0	0	0	0	0.0011	0.001	0.0012	0.0009	0.0015	0.001	0.001	0.0012	0.0009	0.0015	0.9887
1450	0	0	0	0	0	0	0	0	0	0.0011	0.001	0.001	0.0005	0.001	0.0003	0.0012	0.0018	0.0008	0.0007	0.9906
1500	0	0	0	0	0	0	0	0	0	0.001	0.0004	0.0007	0.0006	0.0012	0.0008	0.0008	0.0009	0.001	0.0006	0.992
1550	0	0	0	0	0	0	0	0	0	0.001	0.0005	0.0003	0.0006	0.001	0.0005	0.001	0.0009	0.0006	0.0005	0.9931
1600	0	0	0	0	0	0	0	0	0	0.001	0.0006	0.0005	0.0002	0.0004	0.0005	0.0007	0.0005	0.0005	0.0001	0.995
1650	0	0	0	0	0	0	0	0	0	0.0005	0.0002	0.0005	0.0004	0.0006	0.0005	0.0006	0.0006	0	0.0005	0.9956
1700	0	0	0	0	0	0	0	0	0	0.0002	0.0005	0.0002	0.0004	0.0003	0.0005	0.0002	0.0003	0.0003	0.0008	0.9963
1750	0	0	0	0	0	0	0	0	0	0.0001	0.0003	0.0003	0.0003	0.0004	0.0004	0.0002	0.0001	0.0002	0.0004	0.9973
1800	0	0	0	0	0	0	0	0	0	0.0004	0.0002	0.0004	0	0.0002	0.0003	0.0001	0.0002	0.0002	0.0003	0.9977
1850	0	0	0	0	0	0	0	0	0	0	0.0005	0	0.0001	0.0003	0.0001	0.0003	0.0003	0.0001	0	0.9983
1900	0	0	0	0	0	0	0	0	0	0	0.0001	0.0001	0.0001	0.0002	0.0002	0.0001	0.0005	0.0002	0.0001	0.9984
1950	0	0	0	0	0	0	0	0	0	0	0.0001	0.0001	0	0.0001	0.0002	0.0003	0.0002	0.0001	0.0001	0.9988
2000	0	0	0	0	0	0	0	0	0	0.0001	0	0	0	0.0001	0.0001	0.0001	0.0003	0	0.0001	0.9992
2050	0	0	0	0	0	0	0	0	0	0	0	0.0002	0.0001	0.0001	0	0.0002	0	0	0.0001	0.9993
2100	0	0	0	0	0	0	0	0	0	0	0	0.0001	0.0001	0.0002	0	0.0001	0	0	0.0001	0.9994
2150	0	0	0	0	0	0	0	0	0	0	0	0.0001	0.0001	0	0	0	0	0.0001	0	0.9997
2200	0	0	0	0	0	0	0	0	0	0	0.0002	0	0	0	0	0	0.0001	0	0	0.9997
2250	0	0	0	0	0	0	0	0	0	0.0001	0.0001	0	0	0	0	0	0	0	0	0.9998
2300	0	0	0	0	0	0	0	0	0	0	0.0001	0	0	0.0001	0	0	0	0	0	0.9998
2350	0	0	0	0	0	0	0	0	0	0.0001	0	0	0	0.0001	0	0	0	0	0	0.9998
2400	0	0	0	0	0	0	0	0	0	0.0001	0	0	0	0	0	0	0.0001	0	0	0.9998
2450	0	0	0	0	0	0	0	0	0	0.0001	0	0	0	0	0	0	0	0	0	0.9999
2500	0	0	0	0	0	0	0	0	0	0	0	0	0	0	0	0	0	0	0	1
2550	0	0	0	0	0	0	0	0	0	0	0	0	0	0	0	0	0	0	0	1
2600	0	0	0	0	0	0	0	0	0	0	0	0	0	0	0	0	0	0	0	1
2650	0	0	0	0	0	0	0	0	0	0	0	0	0	0	0	0	0	0	0	1
2700	0	0	0	0	0	0	0	0	0	0	0	0	0	0	0	0	0	0	0	1
2750	0	0	0	0	0	0	0	0	0	0	0	0	0	0	0	0	0	0	0	1
2800	0	0	0	0	0	0	0	0	0	0	0	0	0	0	0	0	0	0	0	1
2850	0	0	0	0	0	0	0	0	0	0	0	0	0	0	0	0	0	0	0	1
2900	0	0	0	0	0	0	0	0	0	0	0	0	0	0	0	0	0	0	0	1
2950	0	0	0	0	0	0	0	0	0	0	0	0	0	0	0	0	0	0	0	1
3000	0	0	0	0	0	0	0	0	0	0	0	0	0	0	0	0	0	0	0	1

## Sheet: Supplementary Fig. 3b
Supplementary Data Supplementary Fig. 3b. Top mtDNA frequency from simulations (homeostatic turnover; mtCN=1000)
The following metadata is reported for simulation result of mtDNA population frequency. In each turnover, the number of simulated cells is 10,000. PF represents population frequency (%) within the specified ranges: turnover = total number of turnover (0-3000); other columns = the proportion of cells (out of a total of 10,000) with a maximum mtDNA frequency (PF) in the range. (for example, 0<PF<5 …
turnover	0<PF<5	5≤PF<10	10≤PF<15	15≤PF<20	20≤PF<25	25≤PF<30	30≤PF<35	35≤PF<40	40≤PF<45	45≤PF<50	50≤PF<55	55≤PF<60	60≤PF<65	65≤PF<70	70≤PF<75	75≤PF<80	80≤PF<85	85≤PF<90	90≤PF<95	95≤PF<100	PF=100
0	1	0	0	0	0	0	0	0	0	0	0	0	0	0	0	0	0	0	0	0	0
50	0	0.0073	0.2922	0.4138	0.1925	0.0663	0.0202	0.0056	0.0014	0.0005	0.0002	0	0	0	0	0	0	0	0	0	0
100	0	0	0.0057	0.1102	0.2549	0.2498	0.1707	0.0995	0.0537	0.0274	0.0149	0.0068	0.0038	0.0015	0.0009	0.0002	0	0	0	0	0
150	0	0	0.0002	0.0136	0.0846	0.177	0.1953	0.1718	0.1267	0.0887	0.0585	0.0339	0.0208	0.0139	0.0066	0.0043	0.003	0.0008	0.0003	0	0
200	0	0	0	0.0012	0.024	0.0913	0.1379	0.1625	0.1534	0.1222	0.0966	0.0704	0.0485	0.0322	0.0232	0.0176	0.0079	0.0053	0.0046	0.0008	0.0004
250	0	0	0	0.0004	0.0074	0.0396	0.0851	0.1334	0.1426	0.126	0.1209	0.0905	0.0707	0.0546	0.0403	0.032	0.0224	0.0162	0.0098	0.0057	0.0024
300	0	0	0	0	0.0018	0.0171	0.0538	0.0917	0.1217	0.1273	0.1229	0.107	0.0846	0.0633	0.0566	0.046	0.0336	0.0268	0.0215	0.0155	0.0088
350	0	0	0	0	0.0005	0.0097	0.0298	0.0705	0.0954	0.1062	0.1208	0.1084	0.0953	0.0794	0.0653	0.0531	0.0471	0.0379	0.0308	0.0235	0.0263
400	0	0	0	0	0.0003	0.0028	0.0152	0.0466	0.0772	0.0925	0.1177	0.1098	0.0922	0.0839	0.0738	0.062	0.0541	0.0489	0.039	0.0312	0.0528
450	0	0	0	0	0.0001	0.002	0.0092	0.033	0.054	0.0767	0.1069	0.1036	0.0922	0.0853	0.0786	0.0699	0.0615	0.0528	0.0494	0.0393	0.0855
500	0	0	0	0	0.0001	0.0008	0.0051	0.0228	0.0443	0.056	0.098	0.0987	0.0899	0.0857	0.0766	0.071	0.066	0.0605	0.0502	0.0481	0.1262
550	0	0	0	0	0	0.0004	0.0031	0.016	0.0299	0.0454	0.095	0.0898	0.0818	0.0836	0.0724	0.0694	0.0696	0.0638	0.0549	0.0538	0.1711
600	0	0	0	0	0	0.0002	0.0018	0.0126	0.0243	0.0323	0.0834	0.0813	0.082	0.0748	0.0752	0.067	0.0668	0.0607	0.0598	0.0555	0.2223
650	0	0	0	0	0	0.0003	0.0019	0.0084	0.0163	0.0245	0.0792	0.0765	0.0722	0.0722	0.0673	0.0664	0.0625	0.0593	0.0602	0.0563	0.2765
700	0	0	0	0	0	0.0001	0.0006	0.0058	0.0115	0.0185	0.074	0.0702	0.067	0.0656	0.0649	0.0639	0.0545	0.0584	0.0588	0.0549	0.3313
750	0	0	0	0	0	0	0.001	0.0048	0.01	0.0122	0.0685	0.065	0.0602	0.0603	0.0604	0.0565	0.0554	0.0565	0.0488	0.0551	0.3853
800	0	0	0	0	0	0	0.0006	0.0039	0.0054	0.0103	0.0609	0.0587	0.056	0.0577	0.0541	0.0559	0.0512	0.0519	0.0495	0.0494	0.4345
850	0	0	0	0	0	0	0	0.0023	0.0058	0.0074	0.0555	0.0563	0.0496	0.0522	0.0495	0.053	0.0471	0.0484	0.0454	0.047	0.4805
900	0	0	0	0	0	0	0.0001	0.0015	0.0044	0.0061	0.0465	0.0506	0.0495	0.0497	0.0457	0.0489	0.0436	0.0412	0.0443	0.0412	0.5267
950	0	0	0	0	0	0	0	0.0009	0.0034	0.0046	0.0442	0.0447	0.0443	0.0425	0.046	0.0426	0.0415	0.0406	0.0407	0.0383	0.5657
1000	0	0	0	0	0	0	0	0.0009	0.0021	0.0026	0.0403	0.0415	0.04	0.0409	0.0378	0.0413	0.0371	0.0376	0.0402	0.0335	0.6042
1050	0	0	0	0	0	0	0	0.0006	0.0015	0.0021	0.0363	0.0366	0.0363	0.0393	0.0358	0.0352	0.0351	0.0341	0.0345	0.0346	0.638
1100	0	0	0	0	0	0	0	0.0002	0.0013	0.0012	0.033	0.032	0.0329	0.0326	0.0351	0.0357	0.0309	0.0305	0.0303	0.0342	0.6701
1150	0	0	0	0	0	0	0	0.0003	0.0006	0.0009	0.0299	0.0278	0.0315	0.0287	0.0311	0.0303	0.0293	0.0309	0.0288	0.0272	0.7027
1200	0	0	0	0	0	0	0	0.0003	0.0004	0.0009	0.0266	0.0301	0.0269	0.0283	0.0259	0.0272	0.0274	0.0271	0.0252	0.0252	0.7285
1250	0	0	0	0	0	0	0	0.0003	0.0002	0.0002	0.023	0.0258	0.0251	0.0262	0.0252	0.0238	0.024	0.0253	0.0247	0.0229	0.7533
1300	0	0	0	0	0	0	0	0.0003	0.0001	0.0004	0.0202	0.0227	0.024	0.0225	0.0217	0.0253	0.0225	0.0231	0.0211	0.0215	0.7746
1350	0	0	0	0	0	0	0	0.0003	0.0003	0.0003	0.0211	0.0197	0.0184	0.0183	0.0215	0.0215	0.022	0.0209	0.0191	0.0206	0.796
1400	0	0	0	0	0	0	0	0	0.0002	0.0002	0.0207	0.0175	0.0161	0.018	0.0178	0.02	0.0178	0.0191	0.0184	0.0178	0.8164
1450	0	0	0	0	0	0	0	0	0	0.0001	0.0157	0.0178	0.0191	0.0159	0.0147	0.018	0.0154	0.0172	0.0145	0.0167	0.8349
1500	0	0	0	0	0	0	0	0.0001	0.0001	0.0001	0.0141	0.015	0.0167	0.0156	0.0139	0.0133	0.0148	0.0182	0.0161	0.0134	0.8486
1550	0	0	0	0	0	0	0	0	0.0001	0	0.0132	0.0124	0.0136	0.0139	0.0156	0.0142	0.0123	0.0146	0.0125	0.0153	0.8623
1600	0	0	0	0	0	0	0	0.0001	0	0.0002	0.0123	0.0128	0.0114	0.0123	0.0145	0.0116	0.0118	0.0125	0.0116	0.0117	0.8772
1650	0	0	0	0	0	0	0	0	0.0001	0	0.0119	0.0117	0.0126	0.0102	0.0109	0.0105	0.0097	0.012	0.0114	0.0105	0.8885
1700	0	0	0	0	0	0	0	0.0001	0.0001	0	0.01	0.0096	0.0101	0.0095	0.0089	0.011	0.0098	0.0111	0.0105	0.0111	0.8982
1750	0	0	0	0	0	0	0	0	0.0002	0	0.01	0.0075	0.0091	0.0098	0.0082	0.0085	0.0089	0.0094	0.0109	0.0089	0.9086
1800	0	0	0	0	0	0	0	0	0	0.0001	0.0088	0.0075	0.0083	0.0098	0.0077	0.0067	0.009	0.0083	0.0085	0.0073	0.918
1850	0	0	0	0	0	0	0	0.0001	0	0.0001	0.0077	0.008	0.007	0.0078	0.0079	0.0071	0.0065	0.0075	0.0068	0.0082	0.9253
1900	0	0	0	0	0	0	0	0	0.0002	0	0.0063	0.0057	0.0073	0.0067	0.0077	0.0069	0.0068	0.0073	0.0054	0.0067	0.933
1950	0	0	0	0	0	0	0	0	0.0001	0.0001	0.0054	0.0065	0.0059	0.0068	0.0053	0.0062	0.0059	0.0074	0.0058	0.0054	0.9392
2000	0	0	0	0	0	0	0	0	0	0	0.0054	0.0047	0.005	0.0058	0.0064	0.0052	0.0053	0.0058	0.0062	0.0054	0.9448
2050	0	0	0	0	0	0	0	0	0	0	0.0057	0.0034	0.0051	0.005	0.005	0.0063	0.0044	0.0055	0.0045	0.0042	0.9509
2100	0	0	0	0	0	0	0	0	0.0001	0	0.0045	0.0043	0.0057	0.0049	0.0052	0.0051	0.0028	0.0041	0.004	0.0048	0.9545
2150	0	0	0	0	0	0	0	0	0	0	0.0049	0.0036	0.0043	0.0035	0.004	0.0037	0.0057	0.0031	0.0047	0.0037	0.9588
2200	0	0	0	0	0	0	0	0	0	0	0.0031	0.0041	0.0044	0.0031	0.0043	0.0035	0.0037	0.0044	0.0031	0.0046	0.9617
2250	0	0	0	0	0	0	0	0	0	0	0.004	0.0045	0.0034	0.0035	0.0034	0.0033	0.0027	0.0026	0.0034	0.0031	0.9661
2300	0	0	0	0	0	0	0	0	0	0	0.0033	0.0027	0.0043	0.0035	0.0037	0.002	0.0036	0.0024	0.0023	0.0027	0.9695
2350	0	0	0	0	0	0	0	0	0	0	0.0032	0.0037	0.0028	0.0025	0.0027	0.0026	0.0024	0.0024	0.0028	0.0027	0.9722
2400	0	0	0	0	0	0	0	0	0	0	0.0036	0.0028	0.0033	0.0027	0.0024	0.0026	0.0022	0.0017	0.0021	0.0019	0.9747
2450	0	0	0	0	0	0	0	0	0	0	0.0023	0.0023	0.0027	0.0026	0.0022	0.0029	0.003	0.0022	0.0018	0.0019	0.9761
2500	0	0	0	0	0	0	0	0	0	0	0.0017	0.002	0.0021	0.0028	0.0027	0.0018	0.0028	0.0021	0.0022	0.0024	0.9774
2550	0	0	0	0	0	0	0	0	0	0	0.0026	0.0019	0.0021	0.0019	0.0018	0.0019	0.0023	0.0018	0.0018	0.0021	0.9798
2600	0	0	0	0	0	0	0	0	0	0	0.002	0.0018	0.0015	0.002	0.0022	0.0015	0.0015	0.0027	0.0013	0.0019	0.9816
2650	0	0	0	0	0	0	0	0	0	0	0.001	0.0022	0.0022	0.0014	0.0022	0.0012	0.0019	0.0014	0.0019	0.0018	0.9828
2700	0	0	0	0	0	0	0	0	0	0	0.0018	0.0006	0.0013	0.0021	0.0008	0.0018	0.0017	0.0019	0.0019	0.0016	0.9845
2750	0	0	0	0	0	0	0	0	0	0	0.0007	0.0008	0.0015	0.0015	0.0017	0.002	0.0018	0.0008	0.0017	0.0012	0.9863
2800	0	0	0	0	0	0	0	0	0	0	0.0009	0.0008	0.0012	0.0012	0.0014	0.0014	0.002	0.0011	0.0012	0.0012	0.9876
2850	0	0	0	0	0	0	0	0	0	0	0.0016	0.0011	0.001	0.0004	0.0006	0.0018	0.0013	0.0011	0.0012	0.0013	0.9886
2900	0	0	0	0	0	0	0	0	0	0	0.0011	0.0003	0.0017	0.0012	0.0011	0.0013	0.0008	0.001	0.0009	0.0009	0.9897
2950	0	0	0	0	0	0	0	0	0	0	0.0013	0.0008	0.0009	0.0014	0.0015	0.0006	0.0008	0.0007	0.0007	0.0009	0.9904
3000	0	0	0	0	0	0	0	0	0	0	0.0009	0.001	0.0009	0.0008	0.0014	0.0008	0.0005	0.0012	0.0006	0.0004	0.9915

## Sheet: Supplementary Fig. 3c
Supplementary Data Supplementary Fig. 3c. Top mtDNA frequency from simulations (homeostatic turnover; mtCN=1500)
The following metadata is reported for simulation result of mtDNA population frequency. In each turnover, the number of simulated cells is 10,000. PF represents population frequency (%) within the specified ranges: turnover = total number of turnover (0-3000); other columns = the proportion of cells (out of a total of 10,000) with a maximum mtDNA frequency (PF) in the range. (for example, 0<PF<5 …
turnover	0<PF<5	5≤PF<10	10≤PF<15	15≤PF<20	20≤PF<25	25≤PF<30	30≤PF<35	35≤PF<40	40≤PF<45	45≤PF<50	50≤PF<55	55≤PF<60	60≤PF<65	65≤PF<70	70≤PF<75	75≤PF<80	80≤PF<85	85≤PF<90	90≤PF<95	95≤PF<100	PF=100
0	1	0	0	0	0	0	0	0	0	0	0	0	0	0	0	0	0	0	0	0	0
50	0	0.1411	0.579	0.2225	0.047	0.0084	0.0018	0.0001	0.0001	0	0	0	0	0	0	0	0	0	0	0	0
100	0	0.0006	0.0913	0.3366	0.3006	0.1587	0.0688	0.0276	0.0105	0.0037	0.0007	0.0006	0.0003	0	0	0	0	0	0	0	0
150	0	0	0.0047	0.1084	0.2488	0.2485	0.1734	0.1003	0.0579	0.0313	0.0168	0.0055	0.0021	0.0015	0.0008	0	0	0	0	0	0
200	0	0	0.0004	0.0276	0.1268	0.2064	0.1983	0.1603	0.1112	0.0726	0.0435	0.0243	0.0135	0.0083	0.004	0.0021	0.0005	0.0002	0	0	0
250	0	0	0	0.0062	0.0555	0.1373	0.1805	0.1676	0.1432	0.104	0.0716	0.0524	0.0332	0.0217	0.0137	0.0075	0.0034	0.0013	0.0008	0.0001	0
300	0	0	0	0.0012	0.0249	0.0823	0.1463	0.1594	0.151	0.1246	0.0954	0.0693	0.0472	0.0384	0.0237	0.0172	0.0083	0.0066	0.0029	0.0012	0.0001
350	0	0	0	0.0005	0.01	0.0496	0.0996	0.1377	0.1472	0.1375	0.1145	0.0851	0.0666	0.0477	0.0394	0.022	0.0198	0.0116	0.0061	0.0036	0.0015
400	0	0	0	0.0002	0.0048	0.0284	0.073	0.1077	0.1379	0.1317	0.1234	0.0955	0.0802	0.0613	0.0486	0.0397	0.0237	0.0193	0.0125	0.0081	0.004
450	0	0	0	0.0001	0.0017	0.0173	0.0474	0.0922	0.1174	0.1237	0.1246	0.1061	0.0832	0.0761	0.0581	0.0481	0.0382	0.0262	0.0172	0.0138	0.0086
500	0	0	0	0	0.0007	0.0094	0.0322	0.0745	0.0996	0.1088	0.1272	0.1085	0.0926	0.0801	0.0676	0.0541	0.0434	0.0353	0.0279	0.0194	0.0187
550	0	0	0	0.0001	0.0003	0.0043	0.025	0.0561	0.0828	0.1029	0.1271	0.1086	0.0947	0.0804	0.0708	0.0628	0.0486	0.0417	0.035	0.0262	0.0326
600	0	0	0	0	0.0001	0.0041	0.0171	0.0443	0.0724	0.0907	0.1167	0.1045	0.0913	0.0849	0.0752	0.0698	0.0578	0.0517	0.0387	0.03	0.0507
650	0	0	0	0	0.0001	0.0023	0.0106	0.0379	0.059	0.0761	0.114	0.1056	0.0933	0.0879	0.0738	0.0709	0.0593	0.0572	0.0438	0.0373	0.0709
700	0	0	0	0	0.0002	0.0017	0.0076	0.0273	0.049	0.0658	0.1109	0.0967	0.0988	0.0867	0.0753	0.0694	0.0647	0.0594	0.0491	0.0432	0.0942
750	0	0	0	0	0	0.0009	0.0063	0.0215	0.0413	0.052	0.1043	0.0995	0.088	0.0828	0.0797	0.0752	0.0672	0.0574	0.0532	0.048	0.1227
800	0	0	0	0	0	0.0002	0.0026	0.0185	0.0357	0.0473	0.1043	0.0884	0.0869	0.0808	0.0743	0.0708	0.0669	0.0573	0.0611	0.0517	0.1532
850	0	0	0	0	0	0.0004	0.0021	0.014	0.0254	0.0421	0.0921	0.091	0.0859	0.08	0.076	0.0661	0.0666	0.0611	0.0578	0.0515	0.1879
900	0	0	0	0	0	0.0001	0.0019	0.0117	0.0234	0.034	0.0866	0.0845	0.0798	0.0762	0.0702	0.0706	0.0665	0.0606	0.0571	0.0567	0.2201
950	0	0	0	0	0	0.0004	0.0008	0.0105	0.0183	0.0271	0.0833	0.0766	0.0773	0.0748	0.0688	0.0691	0.0596	0.0598	0.062	0.0549	0.2567
1000	0	0	0	0	0	0.0001	0.001	0.0086	0.0144	0.0235	0.08	0.0744	0.0716	0.0682	0.0674	0.0642	0.0624	0.0569	0.0557	0.0579	0.2937
1050	0	0	0	0	0	0.0001	0.0007	0.0057	0.0125	0.0182	0.0696	0.0669	0.0745	0.0711	0.063	0.0621	0.0585	0.0576	0.0564	0.0521	0.331
1100	0	0	0	0	0	0	0.0002	0.0042	0.0096	0.0151	0.0673	0.0693	0.0642	0.0609	0.0635	0.058	0.0569	0.0537	0.0591	0.0511	0.3669
1150	0	0	0	0	0	0.0001	0.0003	0.0046	0.0074	0.0126	0.0632	0.0669	0.0604	0.0551	0.0603	0.052	0.0589	0.0513	0.053	0.0531	0.4008
1200	0	0	0	0	0	0	0.0004	0.0034	0.0068	0.0104	0.0602	0.0612	0.0565	0.0584	0.0525	0.0498	0.0538	0.0472	0.0545	0.0512	0.4337
1250	0	0	0	0	0	0	0.0005	0.0025	0.0061	0.0075	0.0606	0.0559	0.0492	0.0572	0.0494	0.0508	0.0484	0.0484	0.0479	0.0506	0.465
1300	0	0	0	0	0	0.0001	0.0003	0.0026	0.0045	0.0054	0.0525	0.0572	0.0519	0.0499	0.0487	0.0486	0.0426	0.0472	0.0457	0.0464	0.4964
1350	0	0	0	0	0	0	0.0001	0.0015	0.004	0.0055	0.0514	0.0491	0.0481	0.0467	0.0471	0.0453	0.0454	0.0416	0.0444	0.0428	0.527
1400	0	0	0	0	0	0	0.0001	0.0016	0.0023	0.0049	0.0474	0.0453	0.0471	0.0447	0.0433	0.043	0.0386	0.0443	0.0413	0.0391	0.557
1450	0	0	0	0	0	0	0	0.0012	0.0027	0.0041	0.0436	0.045	0.0438	0.0429	0.0364	0.0398	0.0425	0.0379	0.0403	0.0387	0.5811
1500	0	0	0	0	0	0	0	0.0009	0.0025	0.0028	0.0407	0.0434	0.0418	0.0371	0.0408	0.0401	0.0375	0.036	0.0333	0.0371	0.606
1550	0	0	0	0	0	0	0	0.0006	0.002	0.0025	0.0364	0.041	0.038	0.0376	0.037	0.0368	0.0353	0.0359	0.0357	0.0323	0.6289
1600	0	0	0	0	0	0	0.0001	0.0005	0.0016	0.0018	0.0346	0.0369	0.0346	0.036	0.0377	0.0342	0.0327	0.0324	0.0338	0.0329	0.6502
1650	0	0	0	0	0	0	0	0.0001	0.0009	0.0014	0.0361	0.0338	0.0321	0.0301	0.0339	0.0318	0.0335	0.0344	0.0308	0.0305	0.6706
1700	0	0	0	0	0	0	0	0.0005	0.0006	0.0018	0.03	0.0313	0.0353	0.03	0.0291	0.0264	0.0321	0.0316	0.0317	0.0286	0.691
1750	0	0	0	0	0	0	0	0.0006	0.0008	0.0007	0.0278	0.0304	0.0276	0.0292	0.031	0.0275	0.0286	0.029	0.0302	0.0263	0.7103
1800	0	0	0	0	0	0	0	0	0.0009	0.0009	0.0257	0.0297	0.0288	0.0258	0.0265	0.027	0.0266	0.0268	0.0279	0.0265	0.7269
1850	0	0	0	0	0	0	0	0.0002	0.0008	0.0007	0.0261	0.0244	0.0265	0.0231	0.0245	0.0265	0.0249	0.0262	0.0252	0.0279	0.743
1900	0	0	0	0	0	0	0	0.0003	0.0004	0.0007	0.0238	0.0246	0.0243	0.0209	0.0232	0.0243	0.0238	0.0244	0.0262	0.0216	0.7615
1950	0	0	0	0	0	0	0	0.0003	0.0001	0.0005	0.0212	0.0216	0.0218	0.0236	0.0223	0.0221	0.0215	0.0229	0.025	0.0217	0.7754
2000	0	0	0	0	0	0	0	0.0003	0.0001	0.0004	0.0216	0.0228	0.0188	0.0191	0.0229	0.0191	0.0213	0.0211	0.021	0.0216	0.7899
2050	0	0	0	0	0	0	0	0.0001	0.0005	0.0004	0.0209	0.0191	0.0183	0.0207	0.0207	0.0179	0.0192	0.0198	0.0199	0.0205	0.802
2100	0	0	0	0	0	0	0	0	0.0004	0.0004	0.0175	0.0195	0.0205	0.0182	0.0186	0.0169	0.0168	0.0187	0.0194	0.0186	0.8145
2150	0	0	0	0	0	0	0.0001	0.0001	0.0001	0.0001	0.0171	0.0168	0.0179	0.0179	0.0165	0.0168	0.019	0.0166	0.0147	0.0191	0.8272
2200	0	0	0	0	0	0	0	0.0001	0.0002	0.0003	0.0156	0.0174	0.0159	0.0156	0.0185	0.0161	0.0136	0.0174	0.0169	0.0151	0.8373
2250	0	0	0	0	0	0	0	0	0.0002	0.0001	0.0147	0.0154	0.0154	0.015	0.0163	0.0149	0.0144	0.0135	0.0166	0.0146	0.8489
2300	0	0	0	0	0	0	0	0	0.0001	0.0003	0.0163	0.0158	0.0111	0.0149	0.0143	0.0149	0.0114	0.0139	0.0147	0.0134	0.8589
2350	0	0	0	0	0	0	0	0	0.0001	0.0002	0.0138	0.0133	0.0137	0.012	0.0135	0.0152	0.0107	0.0119	0.0139	0.0137	0.868
2400	0	0	0	0	0	0	0	0	0.0001	0	0.0129	0.0115	0.0123	0.014	0.0121	0.0124	0.0123	0.0109	0.0121	0.0133	0.8761
2450	0	0	0	0	0	0	0	0	0.0001	0.0001	0.0122	0.0116	0.0105	0.0123	0.0113	0.0109	0.0128	0.011	0.0113	0.0109	0.885
2500	0	0	0	0	0	0	0	0	0.0001	0.0001	0.0099	0.0119	0.0118	0.0098	0.0104	0.0098	0.0128	0.0097	0.01	0.0108	0.8929
2550	0	0	0	0	0	0	0	0	0	0	0.0089	0.0114	0.0099	0.0079	0.0102	0.0099	0.0121	0.0096	0.0108	0.0096	0.8997
2600	0	0	0	0	0	0	0	0	0	0	0.0084	0.0092	0.0083	0.0092	0.0128	0.0093	0.0084	0.0097	0.0088	0.01	0.9059
2650	0	0	0	0	0	0	0	0	0.0001	0	0.0085	0.0081	0.009	0.009	0.0095	0.0098	0.0075	0.0084	0.0096	0.0081	0.9124
2700	0	0	0	0	0	0	0	0	0	0	0.007	0.0088	0.0078	0.0081	0.0074	0.0094	0.0084	0.0088	0.0069	0.01	0.9174
2750	0	0	0	0	0	0	0	0	0	0	0.0089	0.0065	0.0068	0.0082	0.0067	0.008	0.0076	0.0071	0.0086	0.0077	0.9239
2800	0	0	0	0	0	0	0	0	0	0	0.0078	0.0062	0.0053	0.0069	0.0085	0.0072	0.0085	0.0064	0.007	0.0082	0.928
2850	0	0	0	0	0	0	0	0	0	0	0.0059	0.0072	0.0067	0.0063	0.0065	0.0059	0.0085	0.0062	0.006	0.0079	0.9329
2900	0	0	0	0	0	0	0	0	0	0	0.0051	0.0063	0.0055	0.0064	0.0071	0.0058	0.0062	0.0064	0.0069	0.007	0.9373
2950	0	0	0	0	0	0	0	0	0	0	0.0055	0.0064	0.0062	0.0046	0.0057	0.0066	0.0051	0.0061	0.006	0.0067	0.9411
3000	0	0	0	0	0	0	0	0	0	0	0.0053	0.0045	0.0067	0.0061	0.0047	0.0047	0.0044	0.0057	0.0063	0.0062	0.9454

## Sheet: Supplementary Fig. 3d
Supplementary Data Supplementary Fig. 3d. Top mtDNA frequency from simulations (homeostatic turnover; mtCN=2000)
The following metadata is reported for simulation result of mtDNA population frequency. In each turnover, the number of simulated cells is 10,000. PF represents population frequency (%) within the specified ranges: turnover = total number of turnover (0-3000); other columns = the proportion of cells (out of a total of 10,000) with a maximum mtDNA frequency (PF) in the range. (for example, 0<PF<5 …
turnover	0<PF<5	5≤PF<10	10≤PF<15	15≤PF<20	20≤PF<25	25≤PF<30	30≤PF<35	35≤PF<40	40≤PF<45	45≤PF<50	50≤PF<55	55≤PF<60	60≤PF<65	65≤PF<70	70≤PF<75	75≤PF<80	80≤PF<85	85≤PF<90	90≤PF<95	95≤PF<100	PF=100
0	1	0	0	0	0	0	0	0	0	0	0	0	0	0	0	0	0	0	0	0	0
50	0	0.4502	0.4714	0.069	0.0081	0.0012	0.0001	0	0	0	0	0	0	0	0	0	0	0	0	0	0
100	0	0.0081	0.2989	0.408	0.1938	0.0672	0.0184	0.0039	0.0013	0.0003	0.0001	0	0	0	0	0	0	0	0	0	0
150	0	0.0001	0.0487	0.271	0.3112	0.199	0.0971	0.0432	0.0177	0.0071	0.0021	0.0016	0.0007	0.0003	0.0002	0	0	0	0	0	0
200	0	0	0.006	0.1081	0.2435	0.245	0.1783	0.1098	0.0553	0.0285	0.0137	0.006	0.0031	0.0013	0.0007	0.0006	0.0001	0	0	0	0
250	0	0	0.0008	0.0364	0.1556	0.2226	0.1963	0.1518	0.1018	0.058	0.0341	0.0216	0.0104	0.0054	0.0034	0.0009	0.0006	0.0002	0.0001	0	0
300	0	0	0.0003	0.0138	0.0822	0.1734	0.1985	0.174	0.1259	0.0844	0.0606	0.037	0.0236	0.0122	0.0068	0.0038	0.0022	0.0006	0.0006	0.0001	0
350	0	0	0	0.0046	0.0473	0.123	0.1672	0.1781	0.1452	0.1083	0.0796	0.0548	0.0361	0.0234	0.0156	0.0085	0.0042	0.0023	0.001	0.0007	0.0001
400	0	0	0	0.0022	0.0244	0.0819	0.141	0.1524	0.154	0.1293	0.0986	0.0714	0.0498	0.0353	0.0249	0.0155	0.0093	0.0054	0.0032	0.0011	0.0003
450	0	0	0	0.0008	0.0136	0.0595	0.1082	0.1467	0.1433	0.1317	0.111	0.082	0.0591	0.0481	0.035	0.025	0.0166	0.0097	0.0057	0.0029	0.0011
500	0	0	0	0.0001	0.0074	0.0407	0.0833	0.1286	0.1381	0.1319	0.1195	0.0923	0.0739	0.0561	0.0424	0.0313	0.0214	0.0135	0.0101	0.0068	0.0026
550	0	0	0	0.0002	0.0038	0.0265	0.0643	0.112	0.1258	0.1314	0.1205	0.1005	0.0834	0.0652	0.049	0.0385	0.0309	0.0187	0.0147	0.0081	0.0065
600	0	0	0	0	0.0021	0.0171	0.0495	0.0924	0.1203	0.1218	0.1269	0.1012	0.0874	0.0722	0.0568	0.0465	0.0365	0.0252	0.0203	0.0128	0.011
650	0	0	0	0	0.0016	0.0124	0.0404	0.0752	0.1076	0.1109	0.1209	0.1087	0.0906	0.0786	0.0659	0.0507	0.0414	0.0353	0.0247	0.018	0.0171
700	0	0	0	0	0.0005	0.0077	0.0316	0.0645	0.088	0.1038	0.1255	0.1068	0.0947	0.0835	0.0668	0.0615	0.0519	0.0363	0.0274	0.0233	0.0262
750	0	0	0	0	0.0002	0.0067	0.0255	0.0552	0.077	0.0959	0.1162	0.1074	0.0942	0.0876	0.0766	0.0653	0.0499	0.0455	0.034	0.0275	0.0353
800	0	0	0	0	0	0.004	0.0183	0.0501	0.0693	0.0804	0.1182	0.1059	0.0948	0.0862	0.0782	0.0647	0.0581	0.0495	0.0415	0.0311	0.0497
850	0	0	0	0	0.0002	0.0031	0.0147	0.0372	0.0622	0.0782	0.1178	0.106	0.0933	0.0876	0.0739	0.0657	0.0594	0.0533	0.0436	0.0377	0.0661
900	0	0	0	0	0.0003	0.002	0.0116	0.0313	0.0557	0.0703	0.1147	0.1015	0.0947	0.0816	0.073	0.0707	0.0652	0.0563	0.0473	0.0404	0.0834
950	0	0	0	0	0.0001	0.0019	0.0079	0.0271	0.0436	0.0645	0.1046	0.095	0.0941	0.0892	0.0803	0.0701	0.0599	0.0592	0.0531	0.0455	0.1039
1000	0	0	0	0	0	0.0012	0.005	0.0232	0.0355	0.0561	0.1017	0.0973	0.0946	0.0851	0.0762	0.0717	0.0651	0.0581	0.0534	0.0507	0.1251
1050	0	0	0	0	0	0.0012	0.0038	0.0185	0.0346	0.0498	0.0932	0.0918	0.0894	0.0874	0.0803	0.0679	0.0679	0.0601	0.0559	0.0499	0.1483
1100	0	0	0	0	0	0.0003	0.0031	0.0134	0.0302	0.0422	0.0904	0.0922	0.0813	0.0816	0.0793	0.0749	0.0661	0.0605	0.0583	0.0517	0.1745
1150	0	0	0	0	0	0.0003	0.0028	0.0137	0.0242	0.0374	0.092	0.086	0.0831	0.0758	0.0729	0.0725	0.0654	0.06	0.0595	0.0525	0.2019
1200	0	0	0	0	0	0	0.0028	0.0115	0.0201	0.0331	0.087	0.0837	0.0793	0.0745	0.0742	0.0677	0.0647	0.063	0.0594	0.0535	0.2255
1250	0	0	0	0	0	0.0002	0.0014	0.0091	0.0178	0.0286	0.0879	0.0748	0.0733	0.0774	0.0725	0.0661	0.0635	0.0623	0.0557	0.0564	0.253
1300	0	0	0	0	0	0.0001	0.0016	0.008	0.0161	0.0213	0.0822	0.0736	0.0714	0.0735	0.0684	0.067	0.0642	0.059	0.0619	0.0533	0.2784
1350	0	0	0	0	0	0.0002	0.0007	0.0061	0.0133	0.0197	0.0728	0.0744	0.0693	0.0714	0.0669	0.0662	0.0612	0.0614	0.058	0.0544	0.304
1400	0	0	0	0	0	0.0002	0.0004	0.0069	0.0104	0.0166	0.071	0.0739	0.0688	0.0667	0.0636	0.0629	0.0598	0.0537	0.0599	0.0533	0.3319
1450	0	0	0	0	0	0.0001	0.0007	0.0042	0.0097	0.0138	0.0676	0.0675	0.0665	0.0636	0.0647	0.0598	0.0586	0.058	0.0556	0.0531	0.3565
1500	0	0	0	0	0	0	0.0002	0.0044	0.0091	0.0131	0.0682	0.0609	0.0626	0.0628	0.057	0.055	0.0574	0.0563	0.0595	0.0503	0.3832
1550	0	0	0	0	0	0	0.0005	0.0032	0.0084	0.0105	0.0642	0.0616	0.0547	0.0576	0.0567	0.0536	0.0583	0.0558	0.0573	0.0517	0.4059
1600	0	0	0	0	0	0	0.0001	0.003	0.0076	0.0099	0.0592	0.0585	0.052	0.0575	0.0574	0.0525	0.0519	0.053	0.0536	0.0523	0.4315
1650	0	0	0	0	0	0	0.0003	0.003	0.0057	0.0081	0.0523	0.0564	0.0525	0.0583	0.0527	0.0528	0.0519	0.0506	0.0468	0.0509	0.4577
1700	0	0	0	0	0	0	0.0002	0.0031	0.0047	0.007	0.0535	0.0568	0.0501	0.0495	0.0505	0.051	0.0468	0.049	0.0512	0.0443	0.4823
1750	0	0	0	0	0	0	0.0002	0.0019	0.0048	0.0069	0.0495	0.0512	0.0477	0.0492	0.0493	0.0482	0.0471	0.0508	0.0453	0.0448	0.5031
1800	0	0	0	0	0	0	0.0003	0.0011	0.0034	0.0057	0.0491	0.0494	0.046	0.0468	0.0483	0.0458	0.0468	0.0459	0.0448	0.0412	0.5254
1850	0	0	0	0	0	0	0	0.0012	0.003	0.0041	0.0444	0.0456	0.0435	0.0453	0.0498	0.0469	0.0419	0.0436	0.0448	0.0412	0.5447
1900	0	0	0	0	0	0	0.0001	0.0018	0.0023	0.0034	0.0433	0.0408	0.0448	0.0431	0.0438	0.0425	0.0428	0.0403	0.0465	0.0398	0.5647
1950	0	0	0	0	0	0	0.0002	0.0014	0.0021	0.0036	0.0394	0.0442	0.0406	0.0383	0.0437	0.0421	0.0378	0.0412	0.0373	0.044	0.5841
2000	0	0	0	0	0	0	0	0.0005	0.0019	0.0029	0.04	0.0367	0.0442	0.0398	0.0371	0.0391	0.0362	0.0401	0.0377	0.0385	0.6053
2050	0	0	0	0	0	0	0.0001	0.0007	0.0013	0.0023	0.0355	0.038	0.0404	0.0371	0.0387	0.0381	0.0366	0.0387	0.0351	0.0354	0.622
2100	0	0	0	0	0	0	0	0.0009	0.0011	0.0023	0.0344	0.0338	0.0365	0.0355	0.0411	0.0334	0.0382	0.037	0.0338	0.0337	0.6383
2150	0	0	0	0	0	0	0	0.0006	0.0005	0.0019	0.0348	0.0348	0.0333	0.0356	0.0338	0.034	0.0342	0.0368	0.0327	0.0329	0.6541
2200	0	0	0	0	0	0	0	0.0002	0.0011	0.0018	0.0323	0.0341	0.0344	0.0316	0.0313	0.0348	0.0327	0.0325	0.0332	0.0306	0.6694
2250	0	0	0	0	0	0	0	0.0001	0.0008	0.0017	0.0339	0.0308	0.0324	0.0299	0.0321	0.0299	0.0317	0.0322	0.0297	0.0318	0.683
2300	0	0	0	0	0	0	0	0.0002	0.0006	0.0016	0.0323	0.0288	0.0307	0.0318	0.0275	0.0307	0.0288	0.0291	0.0313	0.0289	0.6977
2350	0	0	0	0	0	0	0	0.0004	0.0007	0.0014	0.0272	0.0266	0.028	0.0313	0.0276	0.028	0.03	0.0292	0.0288	0.03	0.7108
2400	0	0	0	0	0	0	0	0.0001	0.0007	0.0014	0.0285	0.0237	0.0274	0.0259	0.0273	0.0296	0.029	0.0264	0.0262	0.0295	0.7243
2450	0	0	0	0	0	0	0	0.0004	0.0004	0.0008	0.0234	0.0272	0.0272	0.0256	0.024	0.0253	0.0273	0.0266	0.0272	0.0242	0.7404
2500	0	0	0	0	0	0	0	0.0004	0.0004	0.0011	0.0242	0.0248	0.0237	0.0234	0.0243	0.025	0.0258	0.0253	0.0245	0.024	0.7531
2550	0	0	0	0	0	0	0	0	0.0003	0.0009	0.0221	0.0228	0.0222	0.0273	0.0237	0.0239	0.0226	0.0223	0.0242	0.0225	0.7652
2600	0	0	0	0	0	0	0	0	0.0003	0.0003	0.0232	0.0229	0.0217	0.0243	0.0225	0.0214	0.0204	0.023	0.0247	0.0195	0.7758
2650	0	0	0	0	0	0	0	0	0.0001	0.0005	0.0227	0.0225	0.0209	0.0205	0.0211	0.0218	0.0206	0.0208	0.0216	0.0208	0.7861
2700	0	0	0	0	0	0	0	0.0001	0.0002	0.0002	0.022	0.0205	0.0199	0.0183	0.0196	0.0236	0.0226	0.0178	0.0195	0.02	0.7957
2750	0	0	0	0	0	0	0	0	0	0.0002	0.0184	0.0192	0.0194	0.0192	0.022	0.0184	0.0198	0.021	0.0182	0.0188	0.8054
2800	0	0	0	0	0	0	0	0.0001	0.0002	0.0003	0.0174	0.0185	0.0176	0.0204	0.0192	0.0187	0.0184	0.0182	0.018	0.0172	0.8158
2850	0	0	0	0	0	0	0	0.0001	0.0003	0.0002	0.0171	0.0176	0.0181	0.0177	0.0203	0.0163	0.0177	0.0162	0.0175	0.0164	0.8245
2900	0	0	0	0	0	0	0	0	0	0.0002	0.0167	0.0174	0.0179	0.0162	0.0172	0.0166	0.017	0.0162	0.0174	0.0145	0.8327
2950	0	0	0	0	0	0	0	0	0.0003	0	0.0168	0.0169	0.0159	0.016	0.0147	0.0152	0.018	0.0165	0.0145	0.0159	0.8393
3000	0	0	0	0	0	0	0	0	0.0002	0.0002	0.0183	0.0144	0.0157	0.0157	0.013	0.0154	0.0137	0.0165	0.016	0.0163	0.8446

## Sheet: Supplementary Fig. 3e
Supplementary Data Supplementary Fig. 3e. Top mtDNA heteroplasmy from simulations (homeostatic turnover; mtCN=500)
The following metadata is reported for simulation result of mtDNA heteroplasmy. In each turnover, the number of simulated cells is 10,000. VAF represents variant allele frequency (%) in a cell within the specified ranges: turnover = total number of turnover (0-3000); other columns = the proportion of cells (out of a total of 10,000) with a maximum variant allele frequency (VAF) in the range. (for…
turnover	0<VAF<5	5≤VAF<10	10≤VAF<15	15≤VAF<20	20≤VAF<25	25≤VAF<30	30≤VAF<35	35≤VAF<40	40≤VAF<45	45≤VAF<50	50≤VAF<55	55≤VAF<60	60≤VAF<65	65≤VAF<70	70≤VAF<75	75≤VAF<80	80≤VAF<85	85≤VAF<90	90≤VAF<95	95≤VAF<100	VAF=100
0	0	0	0	0	0	0	0	0	0	0	0	0	0	0	0	0	0	0	0	0	0
50	0.7361	0.1335	0.0659	0.0309	0.0169	0.0088	0.0042	0.002	0.0009	0.0003	0.0004	0.0001	0	0	0	0	0	0	0	0	0
100	0.5606	0.1654	0.0979	0.0637	0.0363	0.024	0.0186	0.0105	0.0087	0.0052	0.004	0.0017	0.0017	0.0007	0.0006	0.0004	0	0	0	0	0
150	0.4705	0.1653	0.111	0.0659	0.0498	0.0321	0.026	0.0197	0.0168	0.0108	0.0079	0.0066	0.0047	0.0047	0.0021	0.0023	0.0021	0.0011	0.0004	0.0002	0
200	0.4354	0.1397	0.1005	0.0705	0.0506	0.0424	0.035	0.0269	0.0218	0.0175	0.0133	0.0107	0.0077	0.008	0.0052	0.0035	0.003	0.003	0.0019	0.0019	0.0015
250	0.3874	0.1363	0.0937	0.0701	0.0579	0.0458	0.035	0.0301	0.025	0.0187	0.0187	0.0151	0.0149	0.0116	0.0079	0.0075	0.007	0.0047	0.0044	0.0029	0.0053
300	0.3769	0.1165	0.0832	0.0629	0.0526	0.0447	0.0396	0.0328	0.0292	0.0249	0.0239	0.0176	0.0156	0.0144	0.0123	0.0094	0.0087	0.0082	0.007	0.0063	0.0133
350	0.332	0.12	0.0851	0.0656	0.0498	0.0433	0.0402	0.0355	0.0289	0.0261	0.0225	0.0215	0.0187	0.015	0.0152	0.0121	0.0133	0.0108	0.0082	0.0077	0.0285
400	0.3159	0.1127	0.082	0.0587	0.052	0.0414	0.0398	0.0316	0.0304	0.0283	0.025	0.0228	0.0205	0.017	0.017	0.0149	0.0123	0.0116	0.0105	0.0099	0.0457
450	0.3217	0.0937	0.0693	0.0548	0.0489	0.044	0.0385	0.0337	0.0301	0.0243	0.0282	0.0214	0.0213	0.021	0.0157	0.0154	0.0152	0.0147	0.011	0.0108	0.0663
500	0.2701	0.1099	0.0775	0.0554	0.0459	0.0423	0.0358	0.0342	0.0298	0.0269	0.0269	0.0221	0.026	0.0216	0.0186	0.0158	0.0146	0.0126	0.0133	0.0112	0.0895
550	0.2742	0.0863	0.0672	0.0521	0.051	0.0421	0.0349	0.0343	0.0299	0.028	0.0272	0.0261	0.0215	0.0195	0.0178	0.0163	0.0193	0.0142	0.0132	0.0114	0.1135
600	0.2757	0.0751	0.0586	0.0546	0.0456	0.0353	0.0358	0.0304	0.0278	0.0242	0.0307	0.0245	0.0236	0.0216	0.0206	0.0187	0.0181	0.0153	0.0129	0.0125	0.1384
650	0.2749	0.0755	0.0563	0.0455	0.042	0.0344	0.0299	0.0282	0.0247	0.0261	0.0289	0.0228	0.0224	0.0206	0.0172	0.0206	0.0182	0.0158	0.0159	0.0153	0.1648
700	0.2609	0.0812	0.0605	0.0398	0.0339	0.0315	0.0303	0.0234	0.0259	0.0226	0.026	0.0229	0.0212	0.022	0.0213	0.0181	0.0162	0.0162	0.0136	0.0145	0.198
750	0.2198	0.0889	0.0614	0.048	0.0376	0.0308	0.0285	0.027	0.0228	0.0214	0.0233	0.0251	0.0223	0.0207	0.0183	0.0182	0.0149	0.0176	0.0145	0.0129	0.226
800	0.2314	0.0723	0.0519	0.0446	0.0368	0.0298	0.026	0.0265	0.0252	0.0218	0.0247	0.0205	0.0208	0.0219	0.0166	0.017	0.0171	0.0152	0.0136	0.0125	0.2538
850	0.2368	0.0671	0.0446	0.0366	0.034	0.0289	0.0263	0.0235	0.024	0.0197	0.0233	0.0223	0.0205	0.0188	0.017	0.0181	0.016	0.0135	0.0127	0.0154	0.2809
900	0.2123	0.0716	0.0531	0.0349	0.0317	0.028	0.0254	0.0232	0.0225	0.0181	0.0222	0.0239	0.019	0.0187	0.0152	0.0171	0.0165	0.0144	0.0134	0.0115	0.3073
950	0.202	0.0654	0.0471	0.0392	0.031	0.0289	0.0235	0.0227	0.0204	0.0204	0.0227	0.0194	0.0173	0.0187	0.016	0.0186	0.0151	0.0134	0.0146	0.0136	0.33
1000	0.1967	0.0642	0.0424	0.0361	0.0285	0.027	0.0241	0.0224	0.0192	0.0184	0.0197	0.0228	0.017	0.0174	0.0177	0.0163	0.015	0.0137	0.0119	0.0127	0.3568
1050	0.1897	0.0617	0.0392	0.0359	0.0284	0.0261	0.0202	0.0205	0.0205	0.0168	0.0202	0.0189	0.0197	0.0175	0.0161	0.0143	0.0131	0.0131	0.0154	0.0132	0.3795
1100	0.1681	0.0666	0.0469	0.0341	0.0274	0.022	0.0246	0.0204	0.0185	0.0166	0.0193	0.0155	0.0168	0.0174	0.0127	0.0162	0.0145	0.0126	0.0138	0.0127	0.4033
1150	0.1582	0.0625	0.0427	0.0332	0.0277	0.0261	0.0215	0.02	0.018	0.0175	0.0179	0.0167	0.0165	0.0179	0.0139	0.0136	0.0149	0.0114	0.0117	0.0106	0.4275
1200	0.1612	0.0557	0.0386	0.0303	0.0251	0.0226	0.0219	0.0225	0.0153	0.0159	0.0205	0.0184	0.0179	0.0156	0.0108	0.0141	0.0123	0.0102	0.0104	0.0108	0.4499
1250	0.1462	0.0583	0.0374	0.0327	0.0281	0.0238	0.0192	0.0168	0.0178	0.0142	0.0184	0.0173	0.0153	0.0148	0.0147	0.0115	0.0108	0.0114	0.0107	0.011	0.4696
1300	0.1421	0.0451	0.0348	0.0309	0.0292	0.0254	0.0202	0.0201	0.0175	0.0124	0.0184	0.0154	0.0142	0.014	0.0145	0.0101	0.0114	0.0122	0.0102	0.0087	0.4932
1350	0.1262	0.0511	0.0373	0.0274	0.0247	0.0227	0.0215	0.0177	0.0169	0.0149	0.0178	0.0173	0.0134	0.0126	0.0123	0.0129	0.0105	0.0117	0.0121	0.0085	0.5105
1400	0.119	0.0473	0.0355	0.0306	0.0261	0.0236	0.0187	0.0158	0.0164	0.0131	0.0156	0.0175	0.0136	0.0128	0.0119	0.0116	0.0114	0.0092	0.0095	0.0109	0.5299
1450	0.1273	0.0421	0.0302	0.0249	0.019	0.019	0.0208	0.0161	0.0169	0.0148	0.0153	0.0155	0.0146	0.0119	0.0106	0.0107	0.0122	0.0104	0.0091	0.0089	0.5497
1500	0.1259	0.0374	0.0287	0.024	0.022	0.0163	0.0168	0.0138	0.013	0.0131	0.0171	0.0158	0.0137	0.0136	0.0126	0.0122	0.0107	0.0088	0.0079	0.01	0.5666
1550	0.1269	0.0377	0.0239	0.0199	0.0186	0.0181	0.0166	0.014	0.0127	0.0127	0.0147	0.0117	0.0133	0.0125	0.0112	0.0108	0.011	0.0118	0.0099	0.0093	0.5827
1600	0.1156	0.037	0.0262	0.0205	0.021	0.0169	0.0132	0.012	0.0133	0.0131	0.014	0.0115	0.0107	0.0127	0.0123	0.011	0.011	0.0077	0.0109	0.0093	0.6001
1650	0.1116	0.0328	0.0254	0.0217	0.0184	0.0164	0.0139	0.0129	0.0101	0.0125	0.0131	0.0115	0.0119	0.011	0.012	0.0097	0.0097	0.0084	0.0117	0.0085	0.6168
1700	0.1166	0.0286	0.0242	0.0195	0.0153	0.0123	0.0146	0.0138	0.0115	0.0102	0.012	0.0119	0.0102	0.0085	0.0085	0.0106	0.0103	0.0085	0.0106	0.0076	0.6347
1750	0.1016	0.0351	0.0256	0.0185	0.0151	0.0165	0.0122	0.01	0.0115	0.0087	0.0125	0.0114	0.0108	0.0089	0.0103	0.008	0.0098	0.0075	0.0074	0.0084	0.6502
1800	0.0854	0.0365	0.0238	0.0196	0.0202	0.0139	0.0125	0.0141	0.0107	0.0107	0.0121	0.0106	0.0103	0.0073	0.008	0.007	0.0069	0.0076	0.0089	0.0075	0.6664
1850	0.0881	0.0295	0.0217	0.0212	0.018	0.0146	0.0124	0.0095	0.0104	0.0095	0.0111	0.01	0.0093	0.0103	0.0083	0.0082	0.0085	0.007	0.0053	0.0063	0.6808
1900	0.0836	0.0329	0.0193	0.0168	0.0142	0.0129	0.0139	0.012	0.0112	0.0092	0.0119	0.009	0.009	0.0077	0.0084	0.008	0.0077	0.0081	0.0068	0.0051	0.6923
1950	0.0823	0.0231	0.0219	0.0181	0.0142	0.0143	0.013	0.011	0.0089	0.0098	0.0108	0.0106	0.0073	0.0081	0.0075	0.0067	0.0062	0.0081	0.006	0.0078	0.7043
2000	0.0774	0.0263	0.0186	0.0167	0.0127	0.0129	0.0105	0.0098	0.0093	0.0101	0.0104	0.0104	0.0084	0.0095	0.007	0.0076	0.0065	0.0075	0.0054	0.0056	0.7174
2050	0.0678	0.0313	0.0189	0.0174	0.0142	0.0096	0.01	0.0095	0.0083	0.0092	0.0084	0.0098	0.0083	0.0091	0.0074	0.0077	0.007	0.0058	0.006	0.0051	0.7292
2100	0.0681	0.0245	0.0201	0.0143	0.0121	0.0103	0.0097	0.01	0.0099	0.0075	0.01	0.0078	0.0088	0.0064	0.007	0.0068	0.0079	0.0062	0.006	0.0046	0.742
2150	0.0638	0.0254	0.0146	0.0148	0.0126	0.011	0.0095	0.0085	0.0069	0.0076	0.0099	0.0087	0.0074	0.0089	0.0079	0.0057	0.0066	0.0067	0.0044	0.0055	0.7536
2200	0.0625	0.0225	0.0143	0.0131	0.0111	0.0104	0.0092	0.0088	0.0092	0.007	0.0089	0.0071	0.0102	0.0079	0.0065	0.0067	0.0049	0.0062	0.0045	0.0046	0.7644
2250	0.0588	0.0198	0.0145	0.0123	0.0114	0.009	0.0102	0.0095	0.008	0.0067	0.0088	0.008	0.007	0.0068	0.0063	0.0058	0.0054	0.0068	0.0052	0.0059	0.7738
2300	0.0526	0.0191	0.018	0.0142	0.0099	0.0087	0.0093	0.0071	0.0084	0.005	0.009	0.0072	0.0082	0.0057	0.0053	0.0061	0.0053	0.0056	0.005	0.0048	0.7855
2350	0.0507	0.0199	0.0142	0.0124	0.0081	0.0085	0.0088	0.0098	0.0086	0.0072	0.0068	0.0078	0.0069	0.0061	0.005	0.0053	0.0047	0.0059	0.0049	0.0045	0.7939
2400	0.0449	0.0208	0.0148	0.0109	0.0092	0.0101	0.007	0.0081	0.0075	0.0061	0.0078	0.008	0.0052	0.0052	0.0064	0.0058	0.0051	0.0044	0.0049	0.0044	0.8034
2450	0.0441	0.0172	0.0124	0.0131	0.008	0.0099	0.0085	0.0074	0.006	0.0057	0.0075	0.0069	0.0057	0.005	0.0065	0.0051	0.0049	0.0053	0.0035	0.0049	0.8124
2500	0.0445	0.016	0.0124	0.0094	0.0078	0.0087	0.0072	0.0059	0.0063	0.0064	0.007	0.007	0.0058	0.0055	0.0055	0.0055	0.0052	0.0048	0.0038	0.0047	0.8206
2550	0.0508	0.0115	0.0109	0.0089	0.0077	0.008	0.0055	0.0071	0.0058	0.0045	0.0057	0.0053	0.0047	0.0064	0.0054	0.0051	0.0047	0.0042	0.005	0.005	0.8278
2600	0.0504	0.0126	0.0101	0.0088	0.0062	0.0049	0.006	0.0062	0.0056	0.0047	0.005	0.0066	0.0067	0.0051	0.0054	0.0028	0.0036	0.0038	0.0041	0.0042	0.8372
2650	0.0481	0.0155	0.009	0.0085	0.0064	0.0048	0.0041	0.0042	0.0051	0.0042	0.0056	0.0056	0.0062	0.0053	0.0041	0.0029	0.0032	0.0043	0.0049	0.0036	0.8444
2700	0.0473	0.0138	0.0114	0.0078	0.005	0.0058	0.0048	0.0053	0.0032	0.0034	0.0052	0.0051	0.0048	0.0042	0.0035	0.0038	0.0034	0.0037	0.0037	0.0033	0.8515
2750	0.0378	0.0176	0.012	0.0084	0.006	0.0057	0.0043	0.0035	0.0046	0.0031	0.0049	0.0038	0.0045	0.0054	0.0048	0.0022	0.0037	0.0024	0.0036	0.003	0.8587
2800	0.0338	0.0173	0.0103	0.0084	0.0077	0.0052	0.0049	0.0046	0.0048	0.003	0.0048	0.0038	0.004	0.0032	0.0033	0.0045	0.003	0.0035	0.0026	0.0029	0.8644
2850	0.0341	0.0142	0.0086	0.0065	0.0074	0.0063	0.0045	0.0048	0.0058	0.0036	0.0044	0.0054	0.0035	0.0046	0.0028	0.0026	0.0022	0.0022	0.0032	0.0034	0.8699
2900	0.0301	0.0123	0.0105	0.0086	0.007	0.0068	0.0057	0.0039	0.0037	0.0026	0.005	0.0037	0.0033	0.0033	0.0037	0.0033	0.003	0.0035	0.0029	0.0019	0.8752
2950	0.0278	0.0124	0.0104	0.0086	0.0058	0.0063	0.0051	0.0037	0.0038	0.0038	0.0046	0.0054	0.0029	0.0033	0.0028	0.0028	0.0028	0.0036	0.0019	0.0022	0.88
3000	0.0312	0.0123	0.0071	0.0068	0.0039	0.0044	0.0045	0.0045	0.0041	0.0033	0.0041	0.0043	0.0034	0.004	0.0031	0.0034	0.0034	0.0025	0.003	0.0021	0.8846

## Sheet: Supplementary Fig. 3f
Supplementary Data Supplementary Fig. 3f. Top mtDNA heteroplasmy from simulations (homeostatic turnover; mtCN=1000)
The following metadata is reported for simulation result of mtDNA heteroplasmy. In each turnover, the number of simulated cells is 10,000. VAF represents variant allele frequency (%) in a cell within the specified ranges: turnover = total number of turnover (0-3000); other columns = the proportion of cells (out of a total of 10,000) with a maximum variant allele frequency (VAF) in the range. (for…
turnover	0<VAF<5	5≤VAF<10	10≤VAF<15	15≤VAF<20	20≤VAF<25	25≤VAF<30	30≤VAF<35	35≤VAF<40	40≤VAF<45	45≤VAF<50	50≤VAF<55	55≤VAF<60	60≤VAF<65	65≤VAF<70	70≤VAF<75	75≤VAF<80	80≤VAF<85	85≤VAF<90	90≤VAF<95	95≤VAF<100	VAF=100
0	0	0	0	0	0	0	0	0	0	0	0	0	0	0	0	0	0	0	0	0	0
50	0.8114	0.1418	0.0346	0.0095	0.002	0.0006	0.0001	0	0	0	0	0	0	0	0	0	0	0	0	0	0
100	0.5677	0.2276	0.1067	0.0519	0.0246	0.011	0.0068	0.0016	0.001	0.0008	0.0003	0	0	0	0	0	0	0	0	0	0
150	0.4434	0.2301	0.1351	0.0769	0.0477	0.028	0.0163	0.009	0.0063	0.0028	0.0018	0.0012	0.0012	0	0.0002	0	0	0	0	0	0
200	0.343	0.2276	0.1476	0.0945	0.0651	0.0392	0.0262	0.0184	0.0138	0.0088	0.0047	0.0043	0.0029	0.002	0.0009	0.0004	0.0005	0.0001	0	0	0
250	0.2829	0.2076	0.1428	0.1034	0.0735	0.0571	0.0394	0.0289	0.0162	0.0132	0.0122	0.0069	0.0046	0.0049	0.0023	0.0017	0.0011	0.0006	0.0003	0.0004	0
300	0.2511	0.1801	0.1343	0.1064	0.0774	0.0603	0.0499	0.0387	0.025	0.0211	0.0148	0.0122	0.0088	0.0062	0.0051	0.003	0.0022	0.0018	0.0007	0.0004	0.0005
350	0.222	0.1571	0.1341	0.1031	0.0772	0.0658	0.0526	0.0425	0.0376	0.0247	0.0219	0.0171	0.0121	0.0089	0.0069	0.0054	0.0035	0.0031	0.002	0.0012	0.0012
400	0.207	0.1473	0.1201	0.098	0.0804	0.0627	0.0574	0.0476	0.0388	0.0326	0.0224	0.019	0.0171	0.0108	0.0103	0.0085	0.007	0.0044	0.0034	0.0025	0.0027
450	0.1791	0.1419	0.1177	0.0858	0.0838	0.0697	0.0599	0.0457	0.0412	0.0321	0.0295	0.0221	0.0205	0.0168	0.0121	0.0113	0.0076	0.0071	0.0065	0.0041	0.0055
500	0.1577	0.1299	0.1142	0.091	0.0794	0.0658	0.0584	0.0508	0.0435	0.0368	0.031	0.0265	0.0218	0.0212	0.0153	0.0112	0.0114	0.0084	0.0088	0.0067	0.0102
550	0.1491	0.1178	0.1007	0.0868	0.0776	0.0663	0.0604	0.0516	0.0441	0.0367	0.0354	0.03	0.0287	0.0204	0.0188	0.015	0.0139	0.011	0.0096	0.0086	0.0175
600	0.1348	0.1108	0.0949	0.0792	0.0786	0.0679	0.0558	0.0532	0.0475	0.0412	0.0362	0.0338	0.0261	0.0266	0.0183	0.0174	0.0165	0.015	0.0119	0.0077	0.0266
650	0.1258	0.1026	0.0824	0.0788	0.0783	0.0622	0.0575	0.0522	0.0472	0.0437	0.0434	0.034	0.027	0.0254	0.0241	0.02	0.0175	0.0168	0.0148	0.0119	0.0344
700	0.1173	0.0961	0.0794	0.0742	0.0653	0.0644	0.0574	0.0521	0.0445	0.0418	0.0452	0.0386	0.032	0.0313	0.0248	0.0233	0.0176	0.0169	0.0159	0.0135	0.0484
750	0.118	0.0826	0.0782	0.0698	0.062	0.0585	0.0527	0.0531	0.0456	0.0432	0.0448	0.0379	0.0362	0.0349	0.024	0.0249	0.021	0.0177	0.018	0.0155	0.0614
800	0.1105	0.0864	0.0704	0.0676	0.0588	0.0556	0.0535	0.0459	0.0441	0.0453	0.0429	0.0399	0.0383	0.0298	0.0269	0.0246	0.0244	0.0217	0.0184	0.0184	0.0766
850	0.1003	0.078	0.0742	0.0634	0.0593	0.0548	0.051	0.0463	0.0412	0.0413	0.0409	0.0426	0.0369	0.0326	0.0299	0.0272	0.0253	0.0221	0.0205	0.0188	0.0934
900	0.0946	0.0777	0.0683	0.0609	0.0526	0.0497	0.0466	0.0485	0.0439	0.0386	0.0448	0.0453	0.0373	0.0326	0.0308	0.0271	0.023	0.0238	0.0214	0.0203	0.1122
950	0.0919	0.0739	0.065	0.056	0.053	0.048	0.0457	0.0427	0.0407	0.04	0.0448	0.0417	0.0381	0.0339	0.0319	0.0288	0.0249	0.0248	0.0205	0.023	0.1307
1000	0.0871	0.0699	0.0609	0.0562	0.052	0.0441	0.0455	0.043	0.0382	0.0373	0.0475	0.0393	0.0341	0.0347	0.0342	0.0278	0.0266	0.0253	0.0225	0.0205	0.1533
1050	0.0866	0.0643	0.0548	0.0578	0.0494	0.0421	0.0403	0.0439	0.0421	0.0373	0.0397	0.0411	0.0373	0.0311	0.0301	0.0294	0.0271	0.0252	0.023	0.0239	0.1735
1100	0.0891	0.0612	0.0518	0.0496	0.0478	0.0426	0.0373	0.0387	0.0375	0.0369	0.0399	0.0383	0.0389	0.0336	0.0313	0.0284	0.0268	0.0267	0.0228	0.0231	0.1977
1150	0.0821	0.0622	0.0511	0.046	0.0423	0.0392	0.0377	0.0403	0.0334	0.0387	0.0419	0.0391	0.0347	0.0315	0.0312	0.0283	0.028	0.0263	0.0255	0.0213	0.2192
1200	0.0859	0.0572	0.0471	0.0408	0.0395	0.037	0.0375	0.0349	0.0348	0.0335	0.0428	0.0375	0.0362	0.0343	0.0304	0.0288	0.0279	0.0251	0.0233	0.0246	0.2409
1250	0.08	0.0558	0.0425	0.0434	0.0389	0.0362	0.039	0.0307	0.033	0.0309	0.0383	0.0376	0.0366	0.0334	0.0304	0.0292	0.0278	0.0252	0.0247	0.0228	0.2636
1300	0.0723	0.0537	0.045	0.0424	0.0403	0.0351	0.0321	0.0305	0.0302	0.03	0.0399	0.0346	0.034	0.0349	0.0306	0.0285	0.0298	0.0247	0.0226	0.0224	0.2864
1350	0.0656	0.0492	0.0483	0.042	0.0395	0.0329	0.0335	0.0285	0.027	0.0304	0.0394	0.0353	0.0312	0.0316	0.0304	0.0272	0.0263	0.0263	0.0242	0.0228	0.3084
1400	0.0641	0.047	0.043	0.0379	0.0382	0.035	0.0308	0.0312	0.0277	0.0269	0.0365	0.0349	0.0318	0.0309	0.0294	0.028	0.023	0.0242	0.0242	0.0232	0.3321
1450	0.0561	0.048	0.0377	0.0401	0.0363	0.0345	0.0293	0.0251	0.0279	0.0279	0.0394	0.0333	0.03	0.0329	0.0286	0.0277	0.0234	0.0232	0.0226	0.0209	0.3551
1500	0.0493	0.0456	0.0411	0.0377	0.0332	0.0335	0.0306	0.0289	0.0276	0.0238	0.0337	0.0324	0.0299	0.0295	0.0274	0.0256	0.0254	0.0262	0.0215	0.0217	0.3754
1550	0.0537	0.0373	0.0361	0.0365	0.0329	0.033	0.0284	0.0282	0.0279	0.0232	0.0322	0.0345	0.0274	0.0277	0.0259	0.0248	0.026	0.0237	0.0214	0.0221	0.3971
1600	0.0524	0.0406	0.0356	0.0287	0.0297	0.03	0.0264	0.027	0.0265	0.0226	0.0333	0.0293	0.0317	0.0274	0.0263	0.0236	0.024	0.0227	0.0218	0.0207	0.4197
1650	0.0457	0.0386	0.0317	0.0316	0.0302	0.0275	0.028	0.024	0.0239	0.0249	0.0307	0.0302	0.0271	0.0277	0.0244	0.0244	0.0234	0.0234	0.022	0.0213	0.4393
1700	0.0426	0.0374	0.0308	0.0328	0.029	0.0236	0.0272	0.0232	0.0239	0.0227	0.0308	0.0273	0.0253	0.0267	0.0274	0.0228	0.0215	0.0236	0.0212	0.021	0.4592
1750	0.0426	0.0341	0.032	0.0289	0.0257	0.0242	0.025	0.0221	0.0219	0.0235	0.0283	0.0287	0.026	0.0232	0.0233	0.0226	0.0218	0.0213	0.0209	0.0211	0.4828
1800	0.0445	0.031	0.0315	0.0243	0.0238	0.0234	0.0236	0.0226	0.0209	0.0232	0.0285	0.0267	0.0247	0.0243	0.0224	0.0221	0.0225	0.0197	0.0171	0.0201	0.5031
1850	0.0437	0.0283	0.0258	0.0244	0.0262	0.0262	0.0198	0.021	0.0211	0.0193	0.0291	0.0269	0.0243	0.0206	0.0238	0.0209	0.0229	0.0195	0.0171	0.017	0.5221
1900	0.0415	0.0309	0.0258	0.0229	0.0222	0.0213	0.0228	0.0208	0.018	0.0189	0.0254	0.0266	0.0206	0.0234	0.02	0.0203	0.0232	0.02	0.0175	0.0173	0.5406
1950	0.036	0.0334	0.0289	0.0241	0.0206	0.0176	0.017	0.0193	0.0174	0.0182	0.0246	0.0242	0.024	0.0221	0.0203	0.0204	0.0201	0.0178	0.019	0.0174	0.5576
2000	0.0339	0.0292	0.0261	0.0263	0.0189	0.0175	0.0199	0.0197	0.0166	0.0171	0.0214	0.0234	0.0219	0.0197	0.022	0.0193	0.0196	0.0193	0.0174	0.0158	0.575
2050	0.0341	0.0284	0.0221	0.0212	0.0216	0.0182	0.0172	0.0173	0.0171	0.0158	0.0223	0.0238	0.0223	0.0208	0.019	0.0197	0.0169	0.0183	0.0162	0.0172	0.5905
2100	0.0334	0.0257	0.0234	0.0169	0.0209	0.0182	0.0164	0.0173	0.0152	0.0159	0.0244	0.0218	0.0211	0.0211	0.0184	0.0186	0.0185	0.0161	0.0135	0.0164	0.6068
2150	0.0329	0.0237	0.022	0.0184	0.0183	0.0178	0.016	0.0145	0.0155	0.0161	0.0219	0.0246	0.0213	0.0189	0.0185	0.0166	0.0166	0.0158	0.0152	0.0132	0.6222
2200	0.034	0.0229	0.0201	0.0169	0.0184	0.0151	0.0159	0.0156	0.0144	0.0157	0.0208	0.0224	0.0204	0.0182	0.0168	0.0177	0.0167	0.0144	0.0174	0.011	0.6352
2250	0.0316	0.0221	0.0196	0.0187	0.0145	0.0159	0.0168	0.0141	0.0134	0.0137	0.0226	0.0203	0.0192	0.0198	0.0186	0.0139	0.0137	0.0164	0.0145	0.0123	0.6483
2300	0.0292	0.0224	0.0178	0.0172	0.0157	0.0154	0.015	0.0131	0.0152	0.0122	0.0219	0.0199	0.019	0.0173	0.0168	0.0179	0.0139	0.013	0.0129	0.013	0.6612
2350	0.0266	0.0207	0.0185	0.0184	0.0156	0.0143	0.0153	0.0129	0.0118	0.0132	0.0238	0.0177	0.0167	0.0167	0.0144	0.0157	0.0154	0.0134	0.014	0.0114	0.6735
2400	0.0237	0.0228	0.0179	0.0156	0.0152	0.0145	0.0128	0.0122	0.0134	0.0129	0.0201	0.0205	0.0169	0.0143	0.0138	0.0149	0.0124	0.016	0.0127	0.011	0.6864
2450	0.0232	0.0194	0.0182	0.0154	0.0129	0.0153	0.0133	0.011	0.0128	0.0122	0.0204	0.0191	0.0169	0.0141	0.0136	0.0126	0.0128	0.0146	0.0129	0.012	0.6973
2500	0.0216	0.0189	0.015	0.0167	0.0139	0.0136	0.0138	0.0122	0.0102	0.0113	0.0188	0.0155	0.015	0.0143	0.0153	0.0144	0.0137	0.0138	0.0134	0.0109	0.7077
2550	0.0208	0.0176	0.0157	0.0149	0.0136	0.0125	0.0133	0.0114	0.0104	0.0108	0.0173	0.014	0.0151	0.0158	0.0151	0.0137	0.0134	0.0113	0.0134	0.0106	0.7193
2600	0.0229	0.0148	0.0131	0.0128	0.0132	0.0135	0.0104	0.0105	0.0112	0.0092	0.0179	0.0165	0.0165	0.0141	0.0138	0.0113	0.0132	0.0115	0.0128	0.0106	0.7302
2650	0.0215	0.0154	0.0138	0.0131	0.0126	0.0117	0.0081	0.0113	0.01	0.0098	0.0166	0.0159	0.0128	0.0138	0.0123	0.0147	0.011	0.013	0.0102	0.0119	0.7405
2700	0.0182	0.0164	0.0133	0.0126	0.0131	0.0092	0.0098	0.0103	0.01	0.0097	0.017	0.0128	0.0141	0.0151	0.0119	0.0106	0.011	0.0112	0.0116	0.0105	0.7516
2750	0.0176	0.015	0.0135	0.0122	0.0112	0.011	0.0101	0.0095	0.0085	0.0082	0.0165	0.0137	0.016	0.013	0.0121	0.0111	0.0091	0.0094	0.0108	0.0103	0.7612
2800	0.0154	0.0155	0.011	0.0126	0.0117	0.0116	0.0108	0.0094	0.0097	0.0066	0.0148	0.0123	0.0132	0.0119	0.0118	0.0096	0.011	0.0103	0.011	0.0092	0.7706
2850	0.0148	0.0149	0.0124	0.0112	0.0106	0.0102	0.0106	0.0092	0.0087	0.0078	0.0121	0.014	0.0131	0.0104	0.0109	0.0096	0.0101	0.0093	0.0108	0.0086	0.7807
2900	0.0162	0.0132	0.0116	0.0101	0.0104	0.0093	0.0084	0.0085	0.0072	0.0073	0.0144	0.0137	0.0134	0.0117	0.0105	0.0101	0.0076	0.0081	0.0086	0.01	0.7897
2950	0.0162	0.0136	0.0107	0.0103	0.0099	0.0081	0.0081	0.0082	0.0065	0.0064	0.013	0.0137	0.0136	0.0109	0.0093	0.011	0.0067	0.0098	0.0074	0.0083	0.7983
3000	0.0153	0.0122	0.0102	0.0119	0.0084	0.0075	0.0084	0.0067	0.008	0.0092	0.012	0.0119	0.0106	0.0108	0.0081	0.0095	0.0094	0.0086	0.0071	0.0084	0.8058

## Sheet: Supplementary Fig. 3g
Supplementary Data Supplementary Fig. 3g. Top mtDNA heteroplasmy from simulations (homeostatic turnover; mtCN=1500)
The following metadata is reported for simulation result of mtDNA heteroplasmy. In each turnover, the number of simulated cells is 10,000. VAF represents variant allele frequency (%) in a cell within the specified ranges: turnover = total number of turnover (0-3000); other columns = the proportion of cells (out of a total of 10,000) with a maximum variant allele frequency (VAF) in the range. (for…
turnover	0<VAF<5	5≤VAF<10	10≤VAF<15	15≤VAF<20	20≤VAF<25	25≤VAF<30	30≤VAF<35	35≤VAF<40	40≤VAF<45	45≤VAF<50	50≤VAF<55	55≤VAF<60	60≤VAF<65	65≤VAF<70	70≤VAF<75	75≤VAF<80	80≤VAF<85	85≤VAF<90	90≤VAF<95	95≤VAF<100	VAF=100
0	0	0	0	0	0	0	0	0	0	0	0	0	0	0	0	0	0	0	0	0	0
50	0.8443	0.1377	0.0154	0.0023	0.0003	0	0	0	0	0	0	0	0	0	0	0	0	0	0	0	0
100	0.5628	0.2821	0.1028	0.0337	0.0121	0.0044	0.0012	0.0007	0	0.0002	0	0	0	0	0	0	0	0	0	0	0
150	0.4225	0.2885	0.1467	0.0749	0.0349	0.0163	0.0093	0.0041	0.002	0.0006	0.0001	0	0.0001	0	0	0	0	0	0	0	0
200	0.3101	0.2751	0.175	0.1019	0.0581	0.0342	0.022	0.0113	0.0059	0.0026	0.0012	0.0015	0.0005	0.0002	0.0002	0.0002	0	0	0	0	0
250	0.2532	0.2344	0.176	0.1197	0.0783	0.0521	0.0338	0.0214	0.0142	0.0068	0.0034	0.0026	0.0017	0.0014	0.0002	0.0004	0.0002	0.0001	0.0001	0	0
300	0.2113	0.2092	0.1699	0.1198	0.0946	0.067	0.0439	0.0288	0.0186	0.0138	0.0082	0.0048	0.0033	0.0029	0.002	0.001	0.0004	0.0002	0.0002	0.0001	0
350	0.1941	0.1842	0.1493	0.1211	0.0925	0.0716	0.0588	0.0409	0.029	0.0183	0.0137	0.0095	0.0051	0.0038	0.0034	0.0021	0.001	0.0007	0.0006	0.0002	0.0001
400	0.1783	0.167	0.1376	0.1194	0.0932	0.0773	0.0606	0.0468	0.0329	0.026	0.0172	0.015	0.0091	0.0068	0.0052	0.0026	0.0016	0.0014	0.0009	0.0007	0.0004
450	0.1633	0.1531	0.132	0.1166	0.0906	0.0811	0.0586	0.0471	0.042	0.03	0.0221	0.0194	0.0129	0.0105	0.0061	0.0051	0.0029	0.0025	0.0021	0.0011	0.0009
500	0.1435	0.1484	0.1238	0.1118	0.0878	0.0777	0.0665	0.0523	0.0415	0.0359	0.0265	0.0228	0.016	0.0129	0.0092	0.0082	0.0056	0.003	0.0034	0.0016	0.0016
550	0.1222	0.1407	0.1206	0.1084	0.0931	0.0787	0.0623	0.053	0.0463	0.0403	0.0297	0.0226	0.0206	0.0169	0.0119	0.0086	0.0082	0.0051	0.0051	0.0034	0.0023
600	0.1044	0.1291	0.1189	0.1008	0.0908	0.0835	0.0653	0.0549	0.0505	0.0403	0.0338	0.0271	0.0246	0.0168	0.0141	0.0117	0.0101	0.0086	0.0055	0.004	0.0052
650	0.0932	0.1141	0.1175	0.1007	0.0901	0.0737	0.0708	0.0611	0.0483	0.0417	0.0382	0.0295	0.024	0.0203	0.0195	0.0159	0.0107	0.0095	0.007	0.0063	0.0079
700	0.0917	0.1038	0.1013	0.0945	0.0875	0.078	0.0684	0.0604	0.0518	0.0439	0.0434	0.035	0.0265	0.0245	0.0211	0.0148	0.0125	0.0135	0.0089	0.0063	0.0122
750	0.0833	0.0992	0.0945	0.0911	0.0836	0.0737	0.0656	0.0609	0.0531	0.0513	0.0451	0.0348	0.0326	0.0248	0.0224	0.0182	0.0171	0.0128	0.0104	0.0085	0.017
800	0.069	0.0976	0.0924	0.0836	0.0813	0.0702	0.0669	0.0635	0.0525	0.0456	0.0479	0.0409	0.0335	0.029	0.0235	0.0234	0.0189	0.014	0.0133	0.0108	0.0222
850	0.0627	0.0847	0.0918	0.0826	0.0792	0.0695	0.0629	0.0596	0.0569	0.0504	0.0467	0.0416	0.0343	0.0303	0.0287	0.0229	0.0199	0.0176	0.0155	0.013	0.0292
900	0.0544	0.0832	0.0835	0.0774	0.0735	0.0723	0.0608	0.0565	0.0565	0.0512	0.0461	0.0467	0.0399	0.0346	0.0263	0.0276	0.0211	0.0191	0.0173	0.0145	0.0375
950	0.0528	0.0751	0.0738	0.0726	0.0714	0.0704	0.0618	0.0615	0.0533	0.0522	0.0547	0.0404	0.0383	0.0341	0.0306	0.0266	0.0267	0.0222	0.0176	0.0174	0.0465
1000	0.0485	0.0732	0.073	0.0633	0.0697	0.0664	0.0623	0.0561	0.0532	0.053	0.0516	0.0422	0.0437	0.0363	0.0338	0.0279	0.024	0.0237	0.0222	0.0178	0.0581
1050	0.042	0.0656	0.0681	0.0672	0.0661	0.0604	0.0593	0.0606	0.0531	0.0508	0.0541	0.0452	0.0433	0.0369	0.0324	0.0298	0.0279	0.0239	0.0223	0.0212	0.0698
1100	0.0405	0.0582	0.0651	0.0619	0.0599	0.0626	0.0599	0.0543	0.0522	0.0555	0.0531	0.0481	0.0434	0.0363	0.0347	0.0312	0.0282	0.0249	0.0227	0.0232	0.0841
1150	0.0398	0.0525	0.0584	0.0634	0.0609	0.052	0.0541	0.0575	0.0548	0.0517	0.0543	0.0502	0.0441	0.0361	0.0378	0.0333	0.0292	0.0239	0.0263	0.0211	0.0986
1200	0.0374	0.0525	0.0559	0.0562	0.0543	0.0581	0.0507	0.05	0.0514	0.0485	0.0552	0.0526	0.0461	0.0413	0.0369	0.0318	0.033	0.0277	0.0254	0.022	0.113
1250	0.0335	0.0463	0.0545	0.0529	0.0549	0.0524	0.0544	0.047	0.0517	0.0482	0.053	0.0515	0.0438	0.0432	0.037	0.0338	0.0319	0.0286	0.0288	0.0248	0.1278
1300	0.0315	0.0462	0.0458	0.0553	0.0522	0.0483	0.0464	0.0539	0.0476	0.0478	0.0587	0.0497	0.0444	0.04	0.0373	0.035	0.0297	0.0308	0.028	0.0285	0.1429
1350	0.0303	0.043	0.0445	0.0534	0.0451	0.0465	0.0456	0.0528	0.0444	0.0474	0.0583	0.0482	0.044	0.0412	0.0405	0.0362	0.0334	0.0308	0.0286	0.0252	0.1606
1400	0.0302	0.0408	0.0428	0.0475	0.0438	0.0445	0.0467	0.0479	0.0456	0.0459	0.0564	0.0485	0.0444	0.0436	0.0394	0.0346	0.0309	0.0304	0.0287	0.0308	0.1766
1450	0.0273	0.043	0.0375	0.0437	0.0434	0.0419	0.0437	0.0459	0.0472	0.0399	0.0542	0.0492	0.0465	0.042	0.0408	0.036	0.0336	0.0333	0.0289	0.0266	0.1954
1500	0.0292	0.0374	0.039	0.0372	0.0443	0.0404	0.0408	0.042	0.0406	0.041	0.0559	0.0524	0.0455	0.0417	0.0393	0.036	0.0345	0.0357	0.0288	0.0263	0.212
1550	0.0284	0.0326	0.0371	0.0397	0.0397	0.041	0.0382	0.0408	0.0384	0.0422	0.0565	0.048	0.0451	0.0425	0.0405	0.0338	0.036	0.0313	0.0312	0.0288	0.2282
1600	0.0259	0.0341	0.0356	0.0378	0.0351	0.0382	0.0391	0.0384	0.0404	0.0393	0.0538	0.0478	0.0456	0.0449	0.0373	0.0337	0.0319	0.0329	0.0304	0.0322	0.2456
1650	0.025	0.0367	0.0343	0.0347	0.033	0.0318	0.035	0.0353	0.0399	0.0379	0.0523	0.0491	0.0468	0.0424	0.039	0.0336	0.0333	0.0305	0.0305	0.033	0.2659
1700	0.0258	0.0314	0.0321	0.0362	0.0318	0.0313	0.0344	0.0352	0.0379	0.0355	0.0496	0.0487	0.0413	0.0462	0.0367	0.0369	0.0338	0.0311	0.0288	0.0285	0.2868
1750	0.0237	0.0316	0.0334	0.0294	0.0324	0.0345	0.033	0.0332	0.0296	0.0348	0.0513	0.0464	0.0414	0.0416	0.0388	0.0378	0.036	0.0325	0.0272	0.0264	0.305
1800	0.02	0.0316	0.03	0.0293	0.0311	0.0297	0.0313	0.0321	0.0337	0.0333	0.0509	0.0464	0.0411	0.038	0.0365	0.036	0.0349	0.033	0.0323	0.027	0.3218
1850	0.0178	0.0277	0.0309	0.0279	0.0285	0.0324	0.0309	0.0317	0.0311	0.0324	0.0463	0.0441	0.0463	0.035	0.0386	0.0326	0.0327	0.0317	0.0339	0.0283	0.3392
1900	0.0162	0.028	0.0246	0.0276	0.0283	0.0296	0.0323	0.0287	0.029	0.0304	0.0471	0.0435	0.0451	0.0371	0.0381	0.0356	0.0305	0.0292	0.0301	0.0305	0.3585
1950	0.0163	0.0248	0.0264	0.0274	0.0267	0.0278	0.0256	0.0291	0.0294	0.0299	0.0483	0.0411	0.0391	0.0375	0.0355	0.0355	0.0318	0.0308	0.0304	0.0298	0.3768
2000	0.0171	0.023	0.0234	0.0281	0.0286	0.0242	0.0266	0.0251	0.0286	0.0269	0.0447	0.0427	0.0368	0.0384	0.0364	0.034	0.0276	0.0308	0.0302	0.03	0.3968
2050	0.0155	0.0219	0.0236	0.0251	0.0241	0.0265	0.0269	0.025	0.027	0.0245	0.0435	0.0406	0.0384	0.0348	0.0335	0.0313	0.0342	0.0314	0.0288	0.0284	0.415
2100	0.0146	0.0207	0.0208	0.0255	0.0243	0.0244	0.0228	0.0243	0.0262	0.0258	0.0437	0.0358	0.0352	0.0363	0.0359	0.0321	0.0318	0.0309	0.0272	0.0298	0.4319
2150	0.0131	0.0173	0.0214	0.0231	0.0255	0.0237	0.0215	0.022	0.0246	0.023	0.0416	0.0395	0.0347	0.0339	0.0325	0.0353	0.0333	0.0281	0.0273	0.0266	0.452
2200	0.0129	0.0176	0.0199	0.0245	0.0209	0.0221	0.0218	0.0238	0.0209	0.023	0.0374	0.037	0.0359	0.0314	0.0357	0.0335	0.0281	0.0293	0.0275	0.0282	0.4686
2250	0.012	0.0177	0.021	0.0219	0.0196	0.0207	0.0211	0.0211	0.0236	0.0216	0.0354	0.0361	0.0322	0.034	0.032	0.0313	0.0316	0.0291	0.0251	0.0275	0.4854
2300	0.0129	0.0175	0.0182	0.0183	0.0222	0.0202	0.0185	0.0182	0.0223	0.0201	0.0369	0.0373	0.0331	0.0322	0.0303	0.0307	0.0304	0.0266	0.0261	0.0265	0.5015
2350	0.0112	0.0178	0.017	0.0173	0.0197	0.02	0.0193	0.0189	0.0184	0.022	0.0358	0.0328	0.0351	0.0299	0.0305	0.0299	0.0297	0.0256	0.0278	0.0247	0.5166
2400	0.0115	0.0157	0.0164	0.0182	0.0174	0.0179	0.0181	0.0183	0.0178	0.0215	0.0336	0.0351	0.032	0.0284	0.0332	0.0279	0.0263	0.0262	0.026	0.0261	0.5324
2450	0.0116	0.0133	0.0151	0.0195	0.0166	0.0167	0.0172	0.0157	0.0198	0.019	0.033	0.032	0.0343	0.0268	0.0302	0.0276	0.0236	0.0278	0.0237	0.0248	0.5517
2500	0.0087	0.0152	0.0155	0.018	0.0147	0.018	0.0149	0.0167	0.017	0.0167	0.0365	0.0318	0.0266	0.0301	0.0282	0.0279	0.0215	0.0265	0.0243	0.0248	0.5664
2550	0.0097	0.0137	0.0143	0.0143	0.0172	0.0145	0.0171	0.0159	0.0164	0.0147	0.0335	0.0323	0.0309	0.0256	0.0269	0.0264	0.0247	0.0233	0.0236	0.023	0.582
2600	0.01	0.0124	0.0147	0.0142	0.0142	0.0132	0.0151	0.0165	0.0171	0.0157	0.0336	0.0295	0.0272	0.0288	0.0254	0.0271	0.023	0.0212	0.0212	0.0234	0.5965
2650	0.0082	0.0126	0.0142	0.0147	0.0137	0.0141	0.0128	0.0137	0.017	0.0156	0.0312	0.0283	0.0306	0.023	0.0275	0.0222	0.023	0.0209	0.0209	0.0237	0.6121
2700	0.0082	0.011	0.014	0.0143	0.0125	0.0121	0.0128	0.0156	0.0154	0.0171	0.0301	0.0277	0.0264	0.0229	0.0245	0.0228	0.0222	0.0214	0.021	0.0236	0.6244
2750	0.009	0.0102	0.0136	0.0114	0.0131	0.0121	0.0138	0.0131	0.0159	0.0131	0.0286	0.028	0.0276	0.024	0.0209	0.0202	0.0207	0.0222	0.0219	0.0212	0.6394
2800	0.0075	0.0116	0.0116	0.0116	0.0113	0.0119	0.013	0.0146	0.0134	0.0139	0.0273	0.0255	0.0246	0.0225	0.0222	0.0235	0.021	0.0197	0.0206	0.0197	0.653
2850	0.0076	0.0113	0.0122	0.0092	0.0098	0.0124	0.0134	0.014	0.012	0.0112	0.0259	0.0271	0.0247	0.0241	0.0202	0.0206	0.0195	0.0203	0.0194	0.0191	0.666
2900	0.0053	0.0127	0.0088	0.0124	0.0104	0.0105	0.0116	0.0106	0.0122	0.0133	0.0268	0.0253	0.0244	0.0209	0.0227	0.0216	0.0205	0.0172	0.0164	0.017	0.6794
2950	0.0053	0.0106	0.0103	0.0108	0.0102	0.0106	0.0102	0.0098	0.0134	0.0122	0.0268	0.0211	0.0227	0.0208	0.0226	0.0205	0.0193	0.019	0.0192	0.0156	0.689
3000	0.0055	0.0093	0.0102	0.0112	0.0094	0.0079	0.0123	0.0116	0.0122	0.0123	0.0219	0.0241	0.0239	0.0185	0.0197	0.0182	0.0195	0.0205	0.0161	0.0175	0.6982

## Sheet: Supplementary Fig. 3h
Supplementary Data Supplementary Fig. 3h. Top mtDNA heteroplasmy from simulations (homeostatic turnover; mtCN=2000)
The following metadata is reported for simulation result of mtDNA heteroplasmy. In each turnover, the number of simulated cells is 10,000. VAF represents variant allele frequency (%) in a cell within the specified ranges: turnover = total number of turnover (0-3000); other columns = the proportion of cells (out of a total of 10,000) with a maximum variant allele frequency (VAF) in the range. (for…
turnover	0<VAF<5	5≤VAF<10	10≤VAF<15	15≤VAF<20	20≤VAF<25	25≤VAF<30	30≤VAF<35	35≤VAF<40	40≤VAF<45	45≤VAF<50	50≤VAF<55	55≤VAF<60	60≤VAF<65	65≤VAF<70	70≤VAF<75	75≤VAF<80	80≤VAF<85	85≤VAF<90	90≤VAF<95	95≤VAF<100	VAF=100
0	0	0	0	0	0	0	0	0	0	0	0	0	0	0	0	0	0	0	0	0	0
50	0.9236	0.0713	0.0047	0.0004	0	0	0	0	0	0	0	0	0	0	0	0	0	0	0	0	0
100	0.6678	0.2517	0.0608	0.0142	0.0042	0.0012	0	0.0001	0	0	0	0	0	0	0	0	0	0	0	0	0
150	0.4806	0.3087	0.1287	0.0519	0.0181	0.0078	0.003	0.0005	0.0003	0.0002	0.0002	0	0	0	0	0	0	0	0	0	0
200	0.3502	0.3192	0.172	0.0826	0.0393	0.0188	0.0098	0.0046	0.0019	0.001	0.0003	0.0001	0.0001	0	0	0.0001	0	0	0	0	0
250	0.2807	0.2798	0.1888	0.1152	0.0619	0.0352	0.0169	0.0099	0.0064	0.0024	0.0014	0.0003	0.0006	0.0002	0.0002	0	0.0001	0	0	0	0
300	0.2182	0.2687	0.186	0.1283	0.0808	0.0465	0.0293	0.0181	0.0096	0.0067	0.003	0.002	0.0014	0.0006	0.0008	0	0	0	0	0	0
350	0.1812	0.2402	0.1848	0.1303	0.093	0.0615	0.0398	0.0269	0.0158	0.0117	0.0067	0.0035	0.0022	0.0011	0.0007	0.0003	0.0002	0	0	0.0001	0
400	0.1553	0.2114	0.1825	0.1316	0.0991	0.0701	0.0521	0.0309	0.0242	0.016	0.0094	0.0065	0.0051	0.0037	0.0012	0.0003	0.0003	0.0001	0.0001	0	0.0001
450	0.1361	0.1848	0.1666	0.1413	0.1028	0.0818	0.0555	0.0409	0.0299	0.0193	0.0137	0.0095	0.0064	0.0053	0.0029	0.0011	0.0012	0.0006	0.0001	0.0001	0.0001
500	0.1099	0.1748	0.1548	0.1402	0.1124	0.0823	0.0597	0.0495	0.0332	0.0251	0.0173	0.0153	0.0083	0.0064	0.0045	0.0031	0.0016	0.0003	0.0008	0.0004	0.0001
550	0.105	0.1452	0.1514	0.1294	0.1096	0.0899	0.0689	0.0548	0.0385	0.0291	0.0253	0.0166	0.0117	0.009	0.005	0.0045	0.0033	0.0011	0.0011	0.0003	0.0003
600	0.0881	0.1383	0.139	0.1255	0.1125	0.0904	0.0706	0.055	0.0483	0.0374	0.0263	0.0198	0.0143	0.0116	0.0077	0.0058	0.0038	0.003	0.0012	0.001	0.0004
650	0.0752	0.1247	0.1323	0.1196	0.1083	0.0917	0.0761	0.0627	0.0539	0.0387	0.0279	0.0241	0.0183	0.015	0.0101	0.0078	0.0046	0.0041	0.002	0.0021	0.0008
700	0.0633	0.1186	0.1212	0.1172	0.1058	0.0869	0.0771	0.069	0.053	0.0441	0.0369	0.0261	0.0205	0.016	0.014	0.0098	0.0082	0.0038	0.0039	0.0028	0.0018
750	0.0587	0.1066	0.1148	0.1096	0.1028	0.085	0.0819	0.0657	0.0605	0.0469	0.0399	0.0306	0.0226	0.0192	0.0152	0.0109	0.0094	0.0068	0.006	0.0036	0.0033
800	0.0538	0.0943	0.1074	0.1097	0.098	0.086	0.076	0.0693	0.0604	0.0527	0.0436	0.0338	0.0249	0.0234	0.0162	0.0157	0.0114	0.0072	0.0057	0.0054	0.0051
850	0.0513	0.085	0.0963	0.1025	0.0968	0.0896	0.0786	0.0689	0.0608	0.0507	0.0468	0.038	0.0314	0.0224	0.0189	0.019	0.0129	0.0098	0.008	0.0045	0.0078
900	0.0434	0.0796	0.0935	0.0928	0.0932	0.0867	0.0784	0.0702	0.0617	0.059	0.0467	0.04	0.0346	0.0259	0.0215	0.0198	0.0156	0.0113	0.0098	0.0063	0.01
950	0.0407	0.0747	0.0886	0.0882	0.0864	0.083	0.0749	0.0719	0.063	0.0572	0.0512	0.0457	0.0373	0.0283	0.0243	0.0219	0.0158	0.013	0.0114	0.0095	0.013
1000	0.0403	0.0675	0.0797	0.0815	0.0878	0.0818	0.0748	0.0694	0.066	0.0581	0.05	0.0456	0.0376	0.0335	0.0271	0.0233	0.0204	0.016	0.0113	0.0104	0.0179
1050	0.0356	0.0657	0.0781	0.0816	0.0765	0.0791	0.0717	0.0681	0.0657	0.0588	0.0562	0.0442	0.0402	0.0359	0.0316	0.0254	0.0196	0.0174	0.0153	0.0101	0.0232
1100	0.0341	0.0604	0.0734	0.0772	0.078	0.0722	0.0716	0.0681	0.0655	0.0593	0.0544	0.0471	0.043	0.0357	0.0329	0.0298	0.0209	0.019	0.0163	0.0124	0.0287
1150	0.0311	0.0589	0.0679	0.0716	0.0725	0.0753	0.0677	0.0674	0.0638	0.0574	0.0599	0.0455	0.0465	0.0385	0.0347	0.0267	0.0266	0.0209	0.0166	0.016	0.0345
1200	0.0265	0.0531	0.0614	0.0693	0.0749	0.07	0.0695	0.0672	0.0612	0.0578	0.0585	0.051	0.0462	0.0399	0.035	0.0302	0.0261	0.0226	0.0208	0.017	0.0418
1250	0.0226	0.0502	0.0626	0.0616	0.0703	0.0642	0.0702	0.0646	0.0625	0.0616	0.0567	0.055	0.0462	0.0412	0.0339	0.0323	0.029	0.024	0.0198	0.0209	0.0506
1300	0.0187	0.0438	0.0597	0.0648	0.065	0.0617	0.0635	0.0676	0.0606	0.0576	0.0642	0.0553	0.0491	0.0415	0.0353	0.0339	0.0303	0.0236	0.0227	0.0212	0.0599
1350	0.0199	0.0399	0.058	0.0601	0.0602	0.0625	0.065	0.06	0.0571	0.0616	0.0633	0.0532	0.0497	0.0445	0.0368	0.0366	0.0314	0.0252	0.0221	0.023	0.0699
1400	0.0196	0.0395	0.0519	0.0561	0.0604	0.0577	0.0615	0.0587	0.0586	0.0559	0.0677	0.0615	0.0493	0.0409	0.0391	0.0344	0.0319	0.0258	0.0245	0.0241	0.0809
1450	0.0208	0.0387	0.0464	0.0504	0.0559	0.058	0.0589	0.0581	0.0547	0.0581	0.0644	0.0589	0.0566	0.0413	0.0411	0.0349	0.0311	0.0311	0.026	0.0229	0.0917
1500	0.0183	0.0359	0.0449	0.0466	0.0513	0.0569	0.0563	0.0541	0.0586	0.0604	0.068	0.0546	0.0514	0.0455	0.0407	0.0386	0.0303	0.029	0.0284	0.0267	0.1035
1550	0.0173	0.0311	0.0435	0.0462	0.0484	0.055	0.0527	0.0554	0.0586	0.0533	0.0667	0.0571	0.0487	0.0487	0.0447	0.0405	0.0328	0.0296	0.0278	0.0262	0.1157
1600	0.016	0.0316	0.042	0.0441	0.0477	0.0488	0.0532	0.0574	0.0512	0.0504	0.0631	0.0569	0.0545	0.0468	0.0433	0.0422	0.0356	0.0307	0.0286	0.0284	0.1275
1650	0.0158	0.03	0.0395	0.0434	0.0428	0.05	0.0485	0.052	0.0483	0.0547	0.0627	0.0583	0.0513	0.0472	0.0447	0.0406	0.0379	0.0336	0.029	0.0274	0.1423
1700	0.0127	0.0299	0.0375	0.0402	0.0437	0.045	0.0454	0.0509	0.052	0.0506	0.0637	0.0558	0.0522	0.0489	0.0448	0.0396	0.0387	0.032	0.0328	0.0271	0.1565
1750	0.0118	0.0288	0.0343	0.0397	0.0388	0.0433	0.0453	0.0474	0.0504	0.0464	0.0646	0.0552	0.0552	0.0487	0.0436	0.0433	0.0359	0.0343	0.0357	0.0279	0.1694
1800	0.0104	0.0253	0.0349	0.0379	0.0408	0.0411	0.0426	0.0441	0.0488	0.0444	0.06	0.0564	0.0545	0.0513	0.0441	0.0427	0.0393	0.0363	0.0324	0.0303	0.1824
1850	0.0107	0.023	0.0347	0.0319	0.0377	0.0439	0.044	0.0437	0.0399	0.0437	0.0565	0.0569	0.0547	0.05	0.0488	0.0423	0.0427	0.0332	0.0333	0.0302	0.1982
1900	0.0101	0.0221	0.0299	0.0365	0.036	0.0396	0.0432	0.0399	0.041	0.0434	0.0571	0.0554	0.0501	0.053	0.0466	0.0423	0.0414	0.0344	0.0319	0.0332	0.2129
1950	0.0095	0.0237	0.0247	0.0353	0.0352	0.0387	0.036	0.0385	0.0414	0.044	0.0601	0.0531	0.051	0.0499	0.0456	0.041	0.0409	0.0385	0.034	0.0294	0.2295
2000	0.0087	0.0222	0.0273	0.0306	0.033	0.0311	0.039	0.0371	0.0423	0.0432	0.0578	0.0562	0.0484	0.0478	0.0444	0.0406	0.0406	0.0384	0.0364	0.0322	0.2427
2050	0.0084	0.0195	0.028	0.0308	0.0323	0.0325	0.0355	0.03	0.0372	0.041	0.0618	0.054	0.0521	0.046	0.0479	0.0398	0.0381	0.0359	0.0362	0.0321	0.2609
2100	0.0091	0.0192	0.0249	0.0275	0.0272	0.0359	0.0353	0.0324	0.0366	0.0342	0.0595	0.054	0.048	0.0494	0.0458	0.0426	0.0386	0.0365	0.033	0.0317	0.2786
2150	0.0094	0.0161	0.026	0.0235	0.0309	0.0272	0.0321	0.0318	0.0371	0.0375	0.0559	0.0534	0.0505	0.0475	0.0435	0.0397	0.0393	0.0391	0.0357	0.0301	0.2937
2200	0.007	0.0169	0.0214	0.0252	0.0284	0.0291	0.0314	0.0331	0.0325	0.0354	0.0547	0.0528	0.0478	0.048	0.0421	0.0403	0.0367	0.0394	0.0367	0.0327	0.3084
2250	0.0063	0.0173	0.0204	0.0256	0.0263	0.0272	0.0275	0.0322	0.0326	0.0347	0.0562	0.0498	0.0486	0.0463	0.0411	0.0409	0.0367	0.0355	0.0338	0.037	0.324
2300	0.0065	0.0151	0.0193	0.024	0.0245	0.0271	0.027	0.0297	0.0303	0.0339	0.0584	0.0473	0.0475	0.0459	0.0404	0.0415	0.0375	0.0343	0.0356	0.0328	0.3414
2350	0.0047	0.0177	0.0192	0.0182	0.0245	0.0263	0.027	0.0284	0.0325	0.0319	0.0559	0.0491	0.0453	0.0446	0.0415	0.0377	0.0364	0.0378	0.0328	0.0303	0.3582
2400	0.0063	0.0103	0.0199	0.0223	0.0211	0.0249	0.0238	0.0287	0.0315	0.0294	0.0523	0.0492	0.048	0.0434	0.0395	0.0362	0.0394	0.0342	0.0332	0.0318	0.3746
2450	0.0048	0.0116	0.0171	0.0222	0.0205	0.0221	0.0227	0.0285	0.0283	0.03	0.051	0.0504	0.0425	0.0455	0.0399	0.0362	0.0388	0.0339	0.0321	0.0312	0.3907
2500	0.0052	0.0115	0.0167	0.0201	0.0192	0.0188	0.023	0.0243	0.0275	0.0301	0.0493	0.0511	0.0431	0.0413	0.041	0.0351	0.0377	0.0342	0.0332	0.0317	0.4059
2550	0.0047	0.0117	0.0152	0.0181	0.0189	0.0202	0.0239	0.024	0.0262	0.0273	0.0484	0.0446	0.0418	0.0416	0.0398	0.036	0.0387	0.0326	0.0332	0.0317	0.4214
2600	0.0051	0.0096	0.0151	0.0182	0.0161	0.0194	0.021	0.0238	0.0283	0.025	0.0503	0.0414	0.0439	0.041	0.0359	0.0348	0.0374	0.0326	0.0342	0.0289	0.438
2650	0.0038	0.0114	0.0138	0.0151	0.0169	0.02	0.0198	0.0235	0.0211	0.026	0.0442	0.045	0.0447	0.0403	0.0353	0.0357	0.0386	0.0297	0.0314	0.0314	0.4523
2700	0.005	0.0088	0.0121	0.0174	0.0171	0.0166	0.017	0.0233	0.0233	0.0249	0.045	0.044	0.0393	0.0373	0.0409	0.0336	0.035	0.0295	0.0336	0.0296	0.4667
2750	0.0039	0.0095	0.0115	0.0125	0.016	0.0189	0.0212	0.0209	0.0198	0.0213	0.0453	0.0412	0.0403	0.0379	0.0371	0.0356	0.0329	0.0335	0.0288	0.0312	0.4807
2800	0.0039	0.0095	0.0095	0.0139	0.0145	0.019	0.0172	0.0184	0.0203	0.0238	0.0401	0.0436	0.0397	0.0378	0.0374	0.0331	0.0313	0.032	0.03	0.0297	0.4953
2850	0.0034	0.0093	0.011	0.012	0.0139	0.0185	0.0139	0.0188	0.0204	0.0208	0.0412	0.0376	0.0395	0.0357	0.0351	0.0368	0.0323	0.0317	0.0291	0.0293	0.5097
2900	0.0029	0.0086	0.0093	0.0126	0.0135	0.017	0.0157	0.0189	0.0188	0.0191	0.0385	0.0413	0.0362	0.0365	0.0322	0.0324	0.0331	0.0293	0.0307	0.0279	0.5255
2950	0.0029	0.0086	0.0094	0.0111	0.0137	0.0156	0.0151	0.0195	0.0155	0.0196	0.0404	0.0354	0.0349	0.0337	0.0352	0.032	0.0305	0.0311	0.0265	0.029	0.5403
3000	0.0025	0.0078	0.0083	0.0134	0.0112	0.0154	0.0158	0.0156	0.0179	0.0169	0.0384	0.0371	0.0336	0.0353	0.0318	0.0316	0.0284	0.03	0.0293	0.0261	0.5536
