# Supplementary material for: Mitochondrial DNA mosaicism in normal human somatic cells
Source: Nat Genet. 2024 Jul 22;56(8):1665–77. doi: 10.1038/s41588-024-01838-z (PMC11319206; doi:10.1038/s41588-024-01838-z)
Supplement: Supplementary file 6 — Source data for Extended Data Fig. 8. [file 41588_2024_1838_MOESM6_ESM.xlsx]

## Sheet: EDF 8a
Source Data Extended Data Fig. 8a. Top mtDNA frequency from simulations (mitotic turnover; mtCN=500)
The following metadata is reported for simulation result of mtDNA population frequency. In each turnover, the number of simulated cells is 10,000. PF represents population frequency (%) within the specified ranges: turnover = total number of turnover (0-3000); other columns = the proportion of cells (out of a total of 10,000) with a maximum mtDNA frequency (PF) in the range. (for example, 0<PF<5 …
turnover	0<PF<5	5≤PF<10	10≤PF<15	15≤PF<20	20≤PF<25	25≤PF<30	30≤PF<35	35≤PF<40	40≤PF<45	45≤PF<50	50≤PF<55	55≤PF<60	60≤PF<65	65≤PF<70	70≤PF<75	75≤PF<80	80≤PF<85	85≤PF<90	90≤PF<95	95≤PF<100	PF=100
0	1	0	0	0	0	0	0	0	0	0	0	0	0	0	0	0	0	0	0	0	0
50	0	0.0062	0.2751	0.4085	0.2056	0.0719	0.0238	0.0063	0.002	0.0003	0.0001	0.0001	0.0001	0	0	0	0	0	0	0	0
100	0	0	0.0052	0.1013	0.2475	0.2487	0.1795	0.1037	0.0525	0.0323	0.0154	0.0069	0.0048	0.0014	0.0005	0.0001	0.0002	0	0	0	0
150	0	0	0	0.0133	0.0763	0.168	0.2017	0.1722	0.1269	0.0869	0.0605	0.0401	0.0222	0.0162	0.0075	0.0042	0.0026	0.0008	0.0003	0.0001	0.0002
200	0	0	0	0.0015	0.0199	0.0863	0.1378	0.1623	0.1514	0.1275	0.0942	0.0702	0.0486	0.0354	0.0252	0.0186	0.0102	0.0057	0.0034	0.0013	0.0005
250	0	0	0	0.0001	0.0063	0.0385	0.0879	0.13	0.134	0.1353	0.1152	0.0953	0.0697	0.0535	0.0437	0.0318	0.0243	0.015	0.0097	0.0069	0.0028
300	0	0	0	0	0.0023	0.0175	0.0489	0.0964	0.1176	0.1237	0.1215	0.1039	0.0869	0.0692	0.0572	0.0477	0.0341	0.0271	0.0189	0.0161	0.011
350	0	0	0	0	0.0011	0.0076	0.0287	0.0628	0.0904	0.1107	0.1232	0.1152	0.0893	0.0759	0.0648	0.0606	0.0463	0.0399	0.0323	0.0229	0.0283
400	0	0	0	0	0.0003	0.0042	0.0149	0.0435	0.0717	0.0933	0.1171	0.1064	0.092	0.084	0.072	0.0661	0.0575	0.0466	0.044	0.0327	0.0537
450	0	0	0	0	0.0001	0.0014	0.0096	0.0332	0.0567	0.0717	0.1073	0.0998	0.0972	0.0826	0.0804	0.066	0.0588	0.0567	0.0468	0.0434	0.0883
500	0	0	0	0	0	0.0013	0.0057	0.021	0.0414	0.0568	0.1041	0.0971	0.0895	0.0806	0.0752	0.0681	0.0685	0.0584	0.0549	0.0455	0.1319
550	0	0	0	0	0	0.0003	0.0029	0.0161	0.0297	0.0453	0.0915	0.0904	0.0838	0.0819	0.0748	0.071	0.0646	0.0589	0.0589	0.0507	0.1792
600	0	0	0	0	0	0.0005	0.0022	0.0104	0.0229	0.0333	0.0887	0.0817	0.0775	0.0768	0.0706	0.0655	0.0683	0.0579	0.0564	0.0556	0.2317
650	0	0	0	0	0	0.0001	0.001	0.0076	0.0169	0.0266	0.0858	0.0736	0.0716	0.0706	0.07	0.0648	0.0568	0.0577	0.055	0.0564	0.2855
700	0	0	0	0	0	0	0.0007	0.0066	0.0139	0.0177	0.0769	0.0721	0.0658	0.0637	0.0628	0.0604	0.059	0.0543	0.0557	0.0521	0.3383
750	0	0	0	0	0	0	0.0002	0.0044	0.0079	0.0147	0.0653	0.0699	0.0635	0.0594	0.0613	0.0568	0.0541	0.0572	0.0507	0.0468	0.3878
800	0	0	0	0	0	0	0.0005	0.0038	0.0067	0.0091	0.0556	0.0589	0.0602	0.0561	0.0568	0.0533	0.0549	0.0512	0.0498	0.0495	0.4336
850	0	0	0	0	0	0	0.0001	0.0021	0.0051	0.0079	0.0519	0.0527	0.0495	0.0553	0.0519	0.0484	0.0536	0.046	0.0503	0.0483	0.4769
900	0	0	0	0	0	0	0.0002	0.0022	0.0035	0.0059	0.0514	0.0497	0.0452	0.0445	0.0502	0.0456	0.0435	0.0441	0.0462	0.0463	0.5215
950	0	0	0	0	0	0	0.0002	0.0016	0.003	0.0047	0.0441	0.044	0.0461	0.0425	0.041	0.0405	0.0395	0.0425	0.0398	0.0442	0.5663
1000	0	0	0	0	0	0	0	0.0009	0.0021	0.0028	0.038	0.0382	0.0412	0.0395	0.0405	0.0398	0.0348	0.0375	0.0393	0.0374	0.608
1050	0	0	0	0	0	0	0.0002	0.0006	0.001	0.0018	0.0378	0.0345	0.0383	0.0352	0.0376	0.0351	0.0305	0.0352	0.0305	0.0375	0.6442
1100	0	0	0	0	0	0	0	0.0004	0.0016	0.002	0.0336	0.0313	0.0317	0.0333	0.0345	0.0329	0.0307	0.0297	0.027	0.029	0.6823
1150	0	0	0	0	0	0	0	0.0003	0.0011	0.0012	0.0274	0.0273	0.0322	0.0306	0.0299	0.0313	0.0295	0.0265	0.0274	0.0269	0.7084
1200	0	0	0	0	0	0	0	0.0001	0.0008	0.001	0.0251	0.0266	0.0268	0.027	0.0271	0.0262	0.0264	0.026	0.0281	0.0254	0.7334
1250	0	0	0	0	0	0	0	0.0003	0.0004	0.0006	0.0221	0.024	0.0233	0.0227	0.0267	0.024	0.027	0.0219	0.0262	0.0244	0.7564
1300	0	0	0	0	0	0	0	0.0002	0.0002	0.0004	0.022	0.0209	0.0212	0.0195	0.0251	0.0204	0.0231	0.0219	0.0226	0.0227	0.7798
1350	0	0	0	0	0	0	0	0.0001	0.0002	0.0002	0.0189	0.0189	0.0207	0.0201	0.0213	0.0179	0.0207	0.0212	0.0191	0.0189	0.8018
1400	0	0	0	0	0	0	0	0	0.0002	0.0003	0.0186	0.0172	0.0175	0.0168	0.0172	0.0167	0.0191	0.0205	0.0196	0.0186	0.8177
1450	0	0	0	0	0	0	0	0.0001	0.0001	0	0.0164	0.0165	0.0156	0.0142	0.017	0.0187	0.0161	0.0182	0.0161	0.0174	0.8336
1500	0	0	0	0	0	0	0.0001	0	0.0001	0.0002	0.0153	0.0162	0.0126	0.0156	0.0139	0.015	0.0134	0.0157	0.0164	0.0147	0.8508
1550	0	0	0	0	0	0	0	0	0	0.0001	0.0155	0.0134	0.0121	0.013	0.0131	0.0115	0.015	0.013	0.0129	0.0147	0.8657
1600	0	0	0	0	0	0	0	0	0.0001	0	0.0124	0.0134	0.0111	0.0097	0.0117	0.0128	0.014	0.0127	0.0116	0.0123	0.8782
1650	0	0	0	0	0	0	0	0	0	0	0.0117	0.012	0.0101	0.0109	0.01	0.0104	0.011	0.0108	0.0114	0.0113	0.8904
1700	0	0	0	0	0	0	0	0	0	0	0.0103	0.0103	0.009	0.0114	0.0091	0.0103	0.0089	0.0119	0.0081	0.0105	0.9002
1750	0	0	0	0	0	0	0	0	0	0	0.0097	0.0089	0.0097	0.0095	0.0068	0.0095	0.0104	0.0085	0.0093	0.0075	0.9102
1800	0	0	0	0	0	0	0	0	0	0	0.0082	0.0073	0.0107	0.0085	0.0072	0.0091	0.0083	0.0074	0.0081	0.0078	0.9174
1850	0	0	0	0	0	0	0	0	0	0	0.0061	0.0086	0.0072	0.0068	0.0089	0.0068	0.0077	0.0075	0.0067	0.009	0.9247
1900	0	0	0	0	0	0	0	0	0	0	0.0057	0.0079	0.0067	0.007	0.0069	0.007	0.007	0.006	0.0068	0.0073	0.9317
1950	0	0	0	0	0	0	0	0	0	0	0.0049	0.0062	0.0069	0.0057	0.0055	0.007	0.0074	0.0057	0.0065	0.0053	0.9389
2000	0	0	0	0	0	0	0	0	0	0	0.0042	0.007	0.0053	0.0053	0.0052	0.0071	0.0054	0.0055	0.0052	0.0051	0.9447
2050	0	0	0	0	0	0	0	0	0	0	0.0044	0.0053	0.0047	0.0047	0.0053	0.0065	0.0051	0.0043	0.0057	0.0039	0.9501
2100	0	0	0	0	0	0	0	0	0	0	0.004	0.004	0.0048	0.0049	0.0048	0.0041	0.0048	0.0053	0.0039	0.0051	0.9543
2150	0	0	0	0	0	0	0	0	0	0	0.0032	0.0038	0.0052	0.0043	0.003	0.0038	0.0046	0.0043	0.0042	0.0038	0.9598
2200	0	0	0	0	0	0	0	0	0	0	0.0031	0.0037	0.003	0.0042	0.0031	0.0046	0.003	0.0035	0.0048	0.003	0.964
2250	0	0	0	0	0	0	0	0	0	0	0.0032	0.0026	0.0035	0.0034	0.0028	0.0042	0.0033	0.0023	0.0036	0.0032	0.9679
2300	0	0	0	0	0	0	0	0	0	0	0.0031	0.0033	0.0025	0.0025	0.0033	0.0024	0.0029	0.0026	0.0032	0.0033	0.9709
2350	0	0	0	0	0	0	0	0	0	0	0.0021	0.0024	0.0028	0.0027	0.0021	0.0032	0.002	0.0024	0.0033	0.0037	0.9733
2400	0	0	0	0	0	0	0	0	0	0	0.0019	0.0023	0.0019	0.0016	0.0024	0.0021	0.0029	0.0035	0.0029	0.0022	0.9763
2450	0	0	0	0	0	0	0	0	0	0	0.002	0.0019	0.0015	0.0023	0.0021	0.002	0.0027	0.0021	0.0017	0.0031	0.9786
2500	0	0	0	0	0	0	0	0	0	0	0.0016	0.0017	0.0018	0.0024	0.0014	0.0022	0.0019	0.0013	0.0026	0.0018	0.9813
2550	0	0	0	0	0	0	0	0	0	0	0.0017	0.0017	0.0018	0.0013	0.0015	0.0014	0.002	0.0018	0.002	0.0014	0.9834
2600	0	0	0	0	0	0	0	0	0	0	0.0017	0.0007	0.002	0.0017	0.0011	0.0015	0.001	0.0014	0.0025	0.0012	0.9852
2650	0	0	0	0	0	0	0	0	0	0	0.0012	0.001	0.0016	0.0023	0.0012	0.0007	0.0011	0.0006	0.0021	0.0016	0.9866
2700	0	0	0	0	0	0	0	0	0	0	0.0014	0.001	0.0011	0.0013	0.0008	0.0009	0.0016	0.0011	0.0011	0.0014	0.9883
2750	0	0	0	0	0	0	0	0	0	0	0.001	0.0012	0.0009	0.0008	0.001	0.001	0.0011	0.001	0.0008	0.0019	0.9893
2800	0	0	0	0	0	0	0	0	0	0	0.0006	0.0011	0.0014	0.0009	0.0007	0.0007	0.0011	0.0008	0.0005	0.0008	0.9914
2850	0	0	0	0	0	0	0	0	0	0	0.0004	0.0007	0.0009	0.0018	0.0007	0.0008	0.0008	0.0008	0.0004	0.0006	0.9921
2900	0	0	0	0	0	0	0	0	0	0	0.0012	0.0008	0.001	0.0006	0.0006	0.0006	0.0009	0.0007	0.0007	0.0003	0.9926
2950	0	0	0	0	0	0	0	0	0	0	0.0003	0.0005	0.001	0.0012	0.0007	0.0009	0.0007	0.0004	0.001	0.0001	0.9932
3000	0	0	0	0	0	0	0	0	0	0	0.0002	0.0008	0.0005	0.0009	0.0011	0.0006	0.0009	0.0005	0.0005	0.0003	0.9937

## Sheet: EDF 8b
Source Data Extended Data Fig. 8b. Top mtDNA frequency from simulations (mitotic turnover; mtCN=1000)
The following metadata is reported for simulation result of mtDNA population frequency. In each turnover, the number of simulated cells is 10,000. PF represents population frequency (%) within the specified ranges: turnover = total number of turnover (0-3000); other columns = the proportion of cells (out of a total of 10,000) with a maximum mtDNA frequency (PF) in the range. (for example, 0<PF<5 …
turnover	0<PF<5	5≤PF<10	10≤PF<15	15≤PF<20	20≤PF<25	25≤PF<30	30≤PF<35	35≤PF<40	40≤PF<45	45≤PF<50	50≤PF<55	55≤PF<60	60≤PF<65	65≤PF<70	70≤PF<75	75≤PF<80	80≤PF<85	85≤PF<90	90≤PF<95	95≤PF<100	PF=100
0	1	0	0	0	0	0	0	0	0	0	0	0	0	0	0	0	0	0	0	0	0
50	0	0.436	0.4796	0.0746	0.0081	0.0016	0.0001	0	0	0	0	0	0	0	0	0	0	0	0	0	0
100	0	0.0083	0.288	0.409	0.1982	0.0664	0.021	0.0065	0.002	0.0006	0	0	0	0	0	0	0	0	0	0	0
150	0	0.0001	0.0464	0.2692	0.3072	0.2007	0.0971	0.0476	0.0193	0.0068	0.0033	0.0016	0.0006	0.0001	0	0	0	0	0	0	0
200	0	0	0.0052	0.1035	0.2524	0.2496	0.1758	0.1001	0.0582	0.0275	0.0153	0.0067	0.0032	0.0015	0.0009	0	0.0001	0	0	0	0
250	0	0	0.0009	0.0378	0.1546	0.2203	0.205	0.1493	0.0911	0.0647	0.0354	0.0213	0.0111	0.0046	0.0018	0.0013	0.0005	0.0002	0	0.0001	0
300	0	0	0.0001	0.0118	0.0856	0.1704	0.2036	0.1705	0.1271	0.0868	0.0567	0.0352	0.0251	0.0117	0.0089	0.0036	0.0018	0.0004	0.0005	0.0002	0
350	0	0	0	0.0037	0.0452	0.1212	0.1767	0.1755	0.1431	0.1097	0.0773	0.0523	0.038	0.024	0.0148	0.0092	0.005	0.0022	0.0012	0.0007	0.0002
400	0	0	0	0.0016	0.0209	0.084	0.142	0.1641	0.1548	0.1264	0.0945	0.0677	0.0481	0.0347	0.0254	0.0175	0.0081	0.0059	0.0025	0.0014	0.0004
450	0	0	0	0.0003	0.0127	0.0577	0.1138	0.1461	0.1463	0.1296	0.1083	0.0811	0.0655	0.0453	0.0323	0.026	0.0154	0.0097	0.0059	0.003	0.001
500	0	0	0	0.0003	0.007	0.0356	0.0887	0.1298	0.1367	0.131	0.1214	0.09	0.0731	0.058	0.0412	0.0326	0.0205	0.0156	0.0094	0.007	0.0021
550	0	0	0	0.0002	0.0038	0.0238	0.0646	0.1098	0.132	0.1293	0.125	0.1056	0.0786	0.0611	0.0496	0.0384	0.0258	0.0232	0.0159	0.0094	0.0039
600	0	0	0	0	0.0021	0.0172	0.0485	0.0953	0.113	0.1282	0.1277	0.1059	0.0863	0.0684	0.0568	0.0422	0.0365	0.0267	0.0215	0.0155	0.0082
650	0	0	0	0	0.001	0.0111	0.0364	0.0781	0.109	0.118	0.1337	0.0983	0.0897	0.0788	0.0617	0.052	0.0422	0.0301	0.0245	0.0204	0.015
700	0	0	0	0	0.0006	0.0067	0.0271	0.0655	0.0958	0.1046	0.1329	0.1089	0.0935	0.0764	0.0704	0.054	0.0446	0.0395	0.0305	0.0226	0.0264
750	0	0	0	0	0.0004	0.0044	0.0213	0.0505	0.0798	0.1012	0.1229	0.1105	0.1008	0.0836	0.0701	0.0584	0.0491	0.0463	0.0382	0.027	0.0355
800	0	0	0	0	0.0004	0.0027	0.0172	0.0441	0.0657	0.0883	0.1216	0.1068	0.097	0.0843	0.0764	0.0686	0.0545	0.0481	0.0392	0.0351	0.05
850	0	0	0	0	0	0.0018	0.0122	0.0381	0.0616	0.0783	0.1243	0.1023	0.0949	0.0859	0.0714	0.0684	0.0598	0.049	0.0453	0.0391	0.0676
900	0	0	0	0	0	0.0017	0.0101	0.031	0.0545	0.0705	0.114	0.1051	0.0932	0.0838	0.0796	0.064	0.0602	0.0548	0.046	0.0439	0.0876
950	0	0	0	0	0	0.0014	0.0055	0.024	0.0495	0.0615	0.1071	0.1066	0.0916	0.0859	0.0738	0.067	0.0634	0.0574	0.0512	0.0454	0.1087
1000	0	0	0	0	0.0001	0.0009	0.0051	0.02	0.0408	0.0564	0.0995	0.0997	0.0945	0.0841	0.074	0.0686	0.0641	0.058	0.0537	0.0488	0.1317
1050	0	0	0	0	0	0.0007	0.0045	0.0183	0.0333	0.0475	0.0966	0.0923	0.0847	0.0886	0.0749	0.0735	0.067	0.058	0.0566	0.0484	0.1551
1100	0	0	0	0	0	0.0004	0.0028	0.017	0.0285	0.0415	0.0894	0.0869	0.0895	0.0782	0.0802	0.0745	0.0654	0.0577	0.0569	0.0517	0.1794
1150	0	0	0	0	0	0.0004	0.0021	0.0152	0.0273	0.0321	0.0881	0.0843	0.0856	0.0765	0.0708	0.0754	0.0703	0.0608	0.0542	0.0533	0.2036
1200	0	0	0	0	0	0.0004	0.0016	0.0127	0.0209	0.0316	0.0895	0.0842	0.0781	0.0745	0.0698	0.0691	0.0655	0.0589	0.0598	0.0541	0.2293
1250	0	0	0	0	0	0.0002	0.0009	0.0089	0.0204	0.027	0.0871	0.0803	0.0746	0.0695	0.0684	0.0646	0.0678	0.059	0.0587	0.0568	0.2558
1300	0	0	0	0	0	0	0.0009	0.0085	0.0164	0.0234	0.0764	0.0791	0.0758	0.074	0.0616	0.0632	0.0608	0.0625	0.056	0.0576	0.2838
1350	0	0	0	0	0	0	0.0003	0.007	0.015	0.0203	0.0741	0.0748	0.0735	0.0677	0.0601	0.0638	0.0606	0.0589	0.057	0.0557	0.3112
1400	0	0	0	0	0	0	0.0004	0.006	0.0128	0.0191	0.0735	0.0625	0.0724	0.0647	0.0612	0.0599	0.0593	0.0586	0.0578	0.054	0.3378
1450	0	0	0	0	0	0	0.0003	0.0049	0.0099	0.0158	0.0652	0.0659	0.0676	0.0632	0.0584	0.0588	0.0557	0.0579	0.0573	0.0552	0.3639
1500	0	0	0	0	0	0	0.0006	0.0041	0.0087	0.0145	0.0645	0.062	0.0588	0.06	0.0599	0.0608	0.0547	0.0589	0.0534	0.0475	0.3916
1550	0	0	0	0	0	0	0.0007	0.0025	0.0066	0.0111	0.0628	0.0629	0.0575	0.0592	0.0539	0.0527	0.0527	0.056	0.0535	0.0526	0.4153
1600	0	0	0	0	0	0	0.0005	0.0028	0.0061	0.0107	0.058	0.0578	0.0563	0.0534	0.0562	0.0521	0.053	0.05	0.0506	0.0511	0.4414
1650	0	0	0	0	0	0	0.0003	0.0021	0.0061	0.0078	0.0563	0.0602	0.0491	0.0516	0.0496	0.0544	0.0508	0.0507	0.0481	0.0489	0.464
1700	0	0	0	0	0	0	0.0003	0.002	0.0043	0.0086	0.0536	0.0538	0.05	0.0485	0.0507	0.0519	0.0482	0.0458	0.0483	0.0468	0.4872
1750	0	0	0	0	0	0	0	0.0014	0.005	0.0056	0.0527	0.0492	0.0507	0.0487	0.0456	0.0472	0.0458	0.0477	0.0474	0.0434	0.5096
1800	0	0	0	0	0	0	0	0.0019	0.0035	0.0041	0.0474	0.0506	0.0472	0.0456	0.0452	0.0453	0.0457	0.0466	0.0411	0.0462	0.5296
1850	0	0	0	0	0	0	0.0001	0.0014	0.0023	0.0044	0.0454	0.0469	0.0465	0.0442	0.0435	0.0421	0.0435	0.044	0.0416	0.0416	0.5525
1900	0	0	0	0	0	0	0	0.0013	0.0017	0.004	0.0434	0.0447	0.0443	0.044	0.0445	0.0416	0.0406	0.0399	0.0369	0.0416	0.5715
1950	0	0	0	0	0	0	0	0.0008	0.0024	0.0033	0.04	0.0439	0.0391	0.0452	0.0397	0.0385	0.0402	0.0403	0.0382	0.0385	0.5899
2000	0	0	0	0	0	0	0	0.0005	0.0019	0.0038	0.0383	0.042	0.0429	0.0374	0.0384	0.0394	0.0362	0.0375	0.0356	0.0362	0.6099
2050	0	0	0	0	0	0	0	0.0007	0.0018	0.0016	0.0397	0.0395	0.0395	0.0371	0.0359	0.0356	0.0347	0.0376	0.0373	0.032	0.627
2100	0	0	0	0	0	0	0.0001	0.0007	0.0015	0.0022	0.0352	0.0366	0.0377	0.0376	0.0339	0.0343	0.0372	0.0321	0.0339	0.0335	0.6435
2150	0	0	0	0	0	0	0	0.0005	0.0018	0.0012	0.0353	0.0359	0.0356	0.0363	0.0316	0.0297	0.0344	0.0315	0.0331	0.0318	0.6613
2200	0	0	0	0	0	0	0	0.0008	0.0012	0.0009	0.0331	0.0341	0.0337	0.0329	0.033	0.0324	0.0298	0.0291	0.0323	0.0299	0.6768
2250	0	0	0	0	0	0	0	0.0004	0.0006	0.0017	0.0329	0.0322	0.0315	0.031	0.029	0.0281	0.0321	0.03	0.0307	0.0271	0.6927
2300	0	0	0	0	0	0	0	0.0001	0.0008	0.0012	0.0288	0.029	0.0301	0.031	0.0312	0.0266	0.0298	0.0285	0.0303	0.026	0.7066
2350	0	0	0	0	0	0	0	0.0003	0.0007	0.0008	0.0281	0.0274	0.0275	0.0293	0.0275	0.0312	0.0287	0.0276	0.0279	0.0232	0.7198
2400	0	0	0	0	0	0	0.0001	0.0002	0.0001	0.0009	0.0251	0.0281	0.0246	0.0288	0.0285	0.0281	0.0261	0.0255	0.0281	0.0251	0.7307
2450	0	0	0	0	0	0	0	0.0003	0.0003	0.0008	0.0257	0.0242	0.0244	0.0247	0.0248	0.0258	0.0283	0.026	0.0263	0.025	0.7434
2500	0	0	0	0	0	0	0	0.0003	0.0006	0.0008	0.0223	0.0221	0.0251	0.0262	0.0255	0.0225	0.0275	0.0242	0.0233	0.0239	0.7557
2550	0	0	0	0	0	0	0	0.0003	0.0003	0.0006	0.023	0.0224	0.0232	0.0222	0.024	0.0249	0.0219	0.025	0.0208	0.0238	0.7676
2600	0	0	0	0	0	0	0.0001	0.0002	0.0003	0.0006	0.021	0.0232	0.0219	0.0216	0.0236	0.0221	0.0229	0.0226	0.021	0.0184	0.7805
2650	0	0	0	0	0	0	0	0.0001	0.0003	0.0007	0.0205	0.0234	0.0224	0.0218	0.0189	0.0216	0.0215	0.0215	0.0178	0.0198	0.7897
2700	0	0	0	0	0	0	0	0.0004	0.0002	0.0004	0.0209	0.0196	0.021	0.0194	0.0196	0.0222	0.0216	0.0194	0.0171	0.0188	0.7994
2750	0	0	0	0	0	0	0	0.0001	0.0003	0.0002	0.0197	0.0212	0.0193	0.0197	0.0184	0.0188	0.0188	0.0188	0.0184	0.019	0.8073
2800	0	0	0	0	0	0	0	0	0.0002	0.0006	0.0179	0.0177	0.0187	0.0183	0.0201	0.0177	0.0188	0.0175	0.0196	0.0168	0.8161
2850	0	0	0	0	0	0	0	0.0001	0.0001	0.0002	0.0177	0.0155	0.0164	0.0166	0.0196	0.019	0.0175	0.0175	0.0179	0.0172	0.8247
2900	0	0	0	0	0	0	0	0.0001	0	0.0002	0.0166	0.0173	0.0149	0.0146	0.0168	0.0184	0.0167	0.0155	0.0187	0.0162	0.834
2950	0	0	0	0	0	0	0	0	0.0001	0.0001	0.0149	0.0147	0.0146	0.0172	0.0153	0.0184	0.0166	0.0145	0.0148	0.0169	0.8419
3000	0	0	0	0	0	0	0	0.0001	0	0.0002	0.0152	0.0155	0.0132	0.0152	0.0145	0.0135	0.0163	0.0158	0.0145	0.0148	0.8512

## Sheet: EDF 8c
Source Data Extended Data Fig. 8c. Top mtDNA frequency from simulations (mitotic turnover; mtCN=1500)
The following metadata is reported for simulation result of mtDNA population frequency. In each turnover, the number of simulated cells is 10,000. PF represents population frequency (%) within the specified ranges: turnover = total number of turnover (0-3000); other columns = the proportion of cells (out of a total of 10,000) with a maximum mtDNA frequency (PF) in the range. (for example, 0<PF<5 …
turnover	0<PF<5	5≤PF<10	10≤PF<15	15≤PF<20	20≤PF<25	25≤PF<30	30≤PF<35	35≤PF<40	40≤PF<45	45≤PF<50	50≤PF<55	55≤PF<60	60≤PF<65	65≤PF<70	70≤PF<75	75≤PF<80	80≤PF<85	85≤PF<90	90≤PF<95	95≤PF<100	PF=100
0	1	0	0	0	0	0	0	0	0	0	0	0	0	0	0	0	0	0	0	0	0
50	0.0155	0.8437	0.1348	0.006	0	0	0	0	0	0	0	0	0	0	0	0	0	0	0	0	0
100	0	0.1476	0.5812	0.2185	0.0423	0.0086	0.0016	0.0002	0	0	0	0	0	0	0	0	0	0	0	0	0
150	0	0.0071	0.3009	0.4007	0.1953	0.0665	0.021	0.0061	0.0015	0.0008	0.0001	0	0	0	0	0	0	0	0	0	0
200	0	0.0003	0.0898	0.3413	0.3041	0.155	0.0664	0.0262	0.0108	0.0042	0.0013	0.0003	0.0003	0	0	0	0	0	0	0	0
250	0	0	0.0252	0.2024	0.3018	0.2246	0.1335	0.0609	0.0284	0.0137	0.0058	0.0017	0.0015	0.0004	0	0.0001	0	0	0	0	0
300	0	0	0.0055	0.1109	0.2487	0.2422	0.1732	0.106	0.0581	0.0304	0.0137	0.0054	0.0034	0.0019	0.0002	0.0001	0.0002	0	0	0.0001	0
350	0	0	0.0017	0.0507	0.1808	0.2382	0.2049	0.1358	0.0838	0.0495	0.025	0.0148	0.0081	0.0041	0.0013	0.001	0.0001	0.0001	0	0.0001	0
400	0	0	0.0004	0.028	0.1266	0.209	0.2053	0.1554	0.1072	0.0711	0.0428	0.0245	0.0136	0.0086	0.0042	0.0016	0.0009	0.0004	0.0002	0.0002	0
450	0	0	0	0.0144	0.0854	0.1713	0.1985	0.168	0.1312	0.0864	0.0561	0.0377	0.0217	0.012	0.0092	0.0045	0.002	0.0006	0.0007	0.0003	0
500	0	0	0.0001	0.007	0.0528	0.1383	0.1896	0.1708	0.1427	0.1027	0.0701	0.0484	0.0304	0.0206	0.0125	0.0062	0.0036	0.0021	0.0011	0.001	0
550	0	0	0	0.0042	0.0339	0.106	0.1642	0.1708	0.1502	0.1174	0.0871	0.0614	0.0358	0.0279	0.0157	0.0114	0.0067	0.004	0.002	0.0013	0
600	0	0	0	0.0015	0.0236	0.0816	0.1412	0.1657	0.1508	0.1236	0.0981	0.0712	0.0457	0.0385	0.0221	0.0157	0.0095	0.0063	0.0027	0.0018	0.0004
650	0	0	0	0.0006	0.0145	0.0646	0.1208	0.1527	0.1454	0.14	0.1064	0.0802	0.0575	0.0402	0.0289	0.0182	0.013	0.0083	0.0045	0.0034	0.0008
700	0	0	0	0.0003	0.0089	0.0468	0.1015	0.1439	0.1495	0.138	0.1111	0.0899	0.0637	0.0464	0.0362	0.0244	0.0155	0.0115	0.0063	0.0043	0.0018
750	0	0	0	0.0002	0.0059	0.0351	0.0825	0.1268	0.1494	0.1356	0.1198	0.0923	0.0723	0.0583	0.039	0.03	0.0205	0.0135	0.0097	0.006	0.0031
800	0	0	0	0.0001	0.0048	0.0265	0.0695	0.1121	0.1385	0.1353	0.1247	0.0996	0.0772	0.0643	0.0475	0.0338	0.0237	0.0173	0.0125	0.008	0.0046
850	0	0	0	0.0001	0.0029	0.0218	0.0576	0.1003	0.1274	0.129	0.1232	0.1056	0.0862	0.0699	0.0544	0.039	0.0295	0.0212	0.0139	0.0105	0.0075
900	0	0	0	0.0001	0.002	0.016	0.0506	0.0872	0.1185	0.1274	0.1253	0.1067	0.0923	0.0728	0.057	0.0409	0.0357	0.0279	0.0173	0.0114	0.0109
950	0	0	0	0.0001	0.0011	0.0127	0.0439	0.0803	0.1056	0.1232	0.1278	0.1111	0.09	0.0738	0.0598	0.051	0.037	0.0299	0.0224	0.016	0.0143
1000	0	0	0	0	0.0008	0.0104	0.0374	0.0714	0.0994	0.1165	0.1245	0.1112	0.0902	0.081	0.0619	0.0524	0.0451	0.0314	0.0272	0.0199	0.0193
1050	0	0	0	0	0.0007	0.0073	0.0298	0.0655	0.0973	0.1074	0.1236	0.1072	0.0944	0.0811	0.066	0.0538	0.049	0.0394	0.0294	0.022	0.0261
1100	0	0	0	0	0.0003	0.0072	0.0243	0.056	0.0801	0.1057	0.1255	0.112	0.0926	0.0819	0.07	0.0595	0.0514	0.0413	0.0343	0.0261	0.0318
1150	0	0	0	0	0	0.0065	0.0195	0.0531	0.077	0.0983	0.122	0.1023	0.0948	0.0841	0.0742	0.0626	0.0524	0.0449	0.038	0.0293	0.041
1200	0	0	0	0	0.0003	0.0056	0.0173	0.0434	0.0715	0.0857	0.1164	0.1111	0.0949	0.0837	0.0772	0.0639	0.0563	0.0504	0.038	0.0321	0.0522
1250	0	0	0	0	0.0001	0.0029	0.0133	0.0415	0.0673	0.0791	0.1191	0.1052	0.0908	0.0863	0.0759	0.067	0.0597	0.0534	0.0427	0.0344	0.0613
1300	0	0	0	0	0.0001	0.0026	0.011	0.0329	0.0583	0.0793	0.1202	0.1024	0.0945	0.084	0.0734	0.0672	0.0623	0.0541	0.0447	0.0397	0.0733
1350	0	0	0	0	0.0002	0.0015	0.0092	0.0322	0.053	0.0716	0.1123	0.1068	0.0912	0.0799	0.0815	0.0688	0.0605	0.0567	0.0456	0.0432	0.0858
1400	0	0	0	0	0	0.0023	0.0063	0.0289	0.0425	0.0683	0.1108	0.1066	0.0897	0.0869	0.0746	0.0682	0.0617	0.0569	0.0523	0.0442	0.0998
1450	0	0	0	0	0.0001	0.0016	0.0069	0.025	0.0416	0.0598	0.1027	0.1008	0.09	0.0872	0.0774	0.0709	0.064	0.0605	0.0483	0.0482	0.115
1500	0	0	0	0	0	0.0007	0.0039	0.0221	0.0399	0.0547	0.1028	0.0962	0.0926	0.0848	0.077	0.0718	0.0632	0.0595	0.0534	0.0462	0.1312
1550	0	0	0	0	0	0.0006	0.0042	0.0209	0.0346	0.0483	0.0979	0.0962	0.0914	0.0829	0.0782	0.0703	0.0673	0.0606	0.0521	0.0481	0.1464
1600	0	0	0	0	0	0.0005	0.0039	0.0169	0.0325	0.0469	0.0975	0.0903	0.0837	0.0808	0.0819	0.0718	0.071	0.0574	0.0533	0.0507	0.1609
1650	0	0	0	0	0	0.0002	0.0031	0.0145	0.0324	0.0415	0.0927	0.0891	0.0857	0.0768	0.0748	0.0717	0.0668	0.0683	0.0547	0.0489	0.1788
1700	0	0	0	0	0	0.0002	0.0033	0.0131	0.0273	0.0388	0.0923	0.0892	0.0777	0.0782	0.0736	0.0702	0.066	0.0625	0.0592	0.0534	0.195
1750	0	0	0	0	0	0.0004	0.0027	0.0123	0.0219	0.0353	0.0875	0.0863	0.0836	0.075	0.077	0.0664	0.063	0.0642	0.0533	0.0576	0.2135
1800	0	0	0	0	0	0	0.0019	0.0107	0.0207	0.0311	0.0864	0.0851	0.0798	0.0738	0.0705	0.0711	0.0635	0.0619	0.0599	0.0543	0.2293
1850	0	0	0	0	0	0.0001	0.0019	0.0104	0.0191	0.027	0.0823	0.0804	0.0776	0.0761	0.072	0.0691	0.0611	0.061	0.0571	0.0558	0.249
1900	0	0	0	0	0	0	0.0018	0.0108	0.0166	0.0246	0.0807	0.0756	0.0759	0.0762	0.0652	0.0669	0.0672	0.0585	0.0574	0.0567	0.2659
1950	0	0	0	0	0	0	0.0012	0.0084	0.0155	0.0229	0.0771	0.0735	0.0776	0.0728	0.0639	0.0649	0.0658	0.0609	0.0589	0.0525	0.2841
2000	0	0	0	0	0	0	0.0012	0.0074	0.0134	0.0212	0.0755	0.0736	0.0724	0.0691	0.0659	0.0619	0.0666	0.0558	0.0597	0.056	0.3003
2050	0	0	0	0	0	0	0.0006	0.008	0.013	0.0188	0.0739	0.071	0.0699	0.0669	0.0653	0.0587	0.0611	0.0607	0.0572	0.0555	0.3194
2100	0	0	0	0	0	0	0.0009	0.0053	0.0119	0.0172	0.0726	0.0718	0.0641	0.064	0.0657	0.0583	0.0605	0.0589	0.0561	0.0563	0.3364
2150	0	0	0	0	0	0	0.0006	0.0048	0.0104	0.0167	0.0688	0.0705	0.0685	0.0587	0.0595	0.0623	0.0589	0.059	0.0541	0.053	0.3542
2200	0	0	0	0	0	0	0.0003	0.0046	0.0099	0.0153	0.0657	0.0677	0.0634	0.0603	0.0614	0.0559	0.0614	0.0565	0.0529	0.0526	0.3721
2250	0	0	0	0	0	0	0.0005	0.0043	0.0091	0.0116	0.0658	0.0632	0.0651	0.0635	0.0575	0.0555	0.0554	0.0496	0.0568	0.0529	0.3892
2300	0	0	0	0	0	0	0.0001	0.0042	0.0089	0.0097	0.0604	0.0643	0.0584	0.0596	0.0612	0.0559	0.0514	0.056	0.054	0.0502	0.4057
2350	0	0	0	0	0	0	0.0003	0.0035	0.0074	0.0113	0.0603	0.059	0.0558	0.0586	0.0555	0.0585	0.054	0.0522	0.0518	0.049	0.4228
2400	0	0	0	0	0	0	0.0001	0.0031	0.0078	0.0098	0.0572	0.0587	0.0587	0.0559	0.0528	0.0547	0.0553	0.0477	0.0484	0.0512	0.4386
2450	0	0	0	0	0	0.0001	0.0003	0.0026	0.0063	0.0094	0.0585	0.0528	0.0557	0.0548	0.0556	0.0501	0.0523	0.0489	0.0469	0.0489	0.4568
2500	0	0	0	0	0	0	0.0004	0.0023	0.0048	0.009	0.0583	0.052	0.0522	0.0536	0.0521	0.0476	0.0511	0.0498	0.0444	0.0505	0.4719
2550	0	0	0	0	0	0	0	0.0021	0.0045	0.0087	0.05	0.0542	0.0536	0.0513	0.0504	0.0485	0.0452	0.0512	0.0454	0.0457	0.4892
2600	0	0	0	0	0	0	0.0003	0.0014	0.0045	0.0078	0.05	0.0496	0.0526	0.0501	0.0478	0.0446	0.0485	0.0469	0.0477	0.0438	0.5044
2650	0	0	0	0	0	0	0.0005	0.002	0.0034	0.0064	0.0511	0.049	0.0463	0.046	0.0487	0.0496	0.0412	0.0474	0.0459	0.0451	0.5174
2700	0	0	0	0	0	0.0001	0.0001	0.0016	0.0035	0.0063	0.0476	0.0457	0.0489	0.0488	0.0438	0.0434	0.045	0.0442	0.0438	0.0458	0.5314
2750	0	0	0	0	0	0	0	0.0018	0.0038	0.0043	0.047	0.0493	0.045	0.0433	0.0437	0.0421	0.0414	0.0447	0.0415	0.0461	0.546
2800	0	0	0	0	0	0	0.0004	0.0011	0.0029	0.0038	0.0458	0.0449	0.0437	0.0455	0.0423	0.0408	0.0417	0.038	0.0447	0.0418	0.5626
2850	0	0	0	0	0	0	0	0.0015	0.0027	0.0042	0.0426	0.0459	0.0415	0.0386	0.043	0.0419	0.0408	0.0383	0.0416	0.0417	0.5757
2900	0	0	0	0	0	0	0.0001	0.0007	0.0024	0.0043	0.0414	0.0413	0.0406	0.0436	0.0417	0.0379	0.0385	0.0392	0.0386	0.0411	0.5886
2950	0	0	0	0	0	0	0.0001	0.0017	0.002	0.0026	0.0397	0.0413	0.0426	0.0397	0.038	0.0419	0.0354	0.0397	0.0342	0.0381	0.603
3000	0	0	0	0	0	0	0.0001	0.0012	0.0022	0.0028	0.0398	0.0396	0.0365	0.0399	0.0395	0.0366	0.0386	0.0355	0.0388	0.0344	0.6145

## Sheet: EDF 8d
Source Data Extended Data Fig. 8d. Top mtDNA frequency from simulations (mitotic turnover; mtCN=2000)
The following metadata is reported for simulation result of mtDNA population frequency. In each turnover, the number of simulated cells is 10,000. PF represents population frequency (%) within the specified ranges: turnover = total number of turnover (0-3000); other columns = the proportion of cells (out of a total of 10,000) with a maximum mtDNA frequency (PF) in the range. (for example, 0<PF<5 …
turnover	0<PF<5	5≤PF<10	10≤PF<15	15≤PF<20	20≤PF<25	25≤PF<30	30≤PF<35	35≤PF<40	40≤PF<45	45≤PF<50	50≤PF<55	55≤PF<60	60≤PF<65	65≤PF<70	70≤PF<75	75≤PF<80	80≤PF<85	85≤PF<90	90≤PF<95	95≤PF<100	PF=100
0	1	0	0	0	0	0	0	0	0	0	0	0	0	0	0	0	0	0	0	0	0
50	0.1726	0.8029	0.0238	0.0007	0	0	0	0	0	0	0	0	0	0	0	0	0	0	0	0	0
100	0	0.4557	0.4656	0.0694	0.008	0.0013	0	0	0	0	0	0	0	0	0	0	0	0	0	0	0
150	0	0.0796	0.5362	0.2883	0.0734	0.0167	0.0046	0.001	0.0002	0	0	0	0	0	0	0	0	0	0	0	0
200	0	0.0082	0.2915	0.4128	0.1875	0.0707	0.0201	0.0069	0.0017	0.0004	0.0002	0	0	0	0	0	0	0	0	0	0
250	0	0.0013	0.1245	0.372	0.2811	0.1349	0.0533	0.0215	0.0077	0.0028	0.0008	0.0001	0	0	0	0	0	0	0	0	0
300	0	0	0.0495	0.2732	0.3092	0.1913	0.1014	0.0448	0.0192	0.0069	0.0036	0.0007	0.0002	0	0	0	0	0	0	0	0
350	0	0	0.0183	0.1809	0.291	0.2345	0.1408	0.0735	0.0338	0.0153	0.0066	0.0036	0.0013	0.0004	0	0	0	0	0	0	0
400	0	0	0.0053	0.1094	0.255	0.2439	0.1725	0.1046	0.0558	0.0279	0.0151	0.0062	0.0028	0.0013	0.0002	0	0	0	0	0	0
450	0	0	0.0023	0.0657	0.1931	0.2489	0.2013	0.1238	0.0751	0.0443	0.0231	0.0104	0.0067	0.0034	0.0013	0.0006	0	0	0	0	0
500	0	0	0.0008	0.0387	0.1554	0.2242	0.207	0.1483	0.0969	0.0566	0.0338	0.0179	0.0115	0.0048	0.0027	0.0008	0.0003	0.0003	0	0	0
550	0	0	0.0005	0.0251	0.1101	0.2042	0.2062	0.1594	0.1104	0.0785	0.0457	0.0274	0.0142	0.0099	0.0048	0.0022	0.0012	0.0002	0	0	0
600	0	0	0.0002	0.0147	0.0819	0.1719	0.1999	0.1723	0.1324	0.0856	0.0522	0.0371	0.0232	0.0139	0.0074	0.0048	0.0016	0.0008	0.0001	0	0
650	0	0	0	0.0084	0.0628	0.1487	0.1867	0.175	0.1336	0.1013	0.0696	0.0421	0.0295	0.0181	0.0119	0.007	0.0038	0.0011	0.0004	0	0
700	0	0	0	0.0049	0.0432	0.1249	0.1729	0.1731	0.1445	0.1111	0.0802	0.0517	0.0374	0.0236	0.013	0.0091	0.0062	0.0031	0.0009	0.0002	0
750	0	0	0	0.0028	0.0325	0.1046	0.161	0.1648	0.1514	0.1136	0.0889	0.0621	0.043	0.0295	0.0197	0.0116	0.0071	0.0042	0.0027	0.0005	0
800	0	0	0	0.0015	0.0259	0.0837	0.1429	0.159	0.1501	0.1267	0.0993	0.0651	0.0494	0.0366	0.0239	0.0152	0.0093	0.007	0.0028	0.0015	0.0001
850	0	0	0	0.0009	0.0171	0.0701	0.1305	0.1551	0.147	0.1267	0.0971	0.0828	0.0522	0.0449	0.0271	0.0207	0.0123	0.0077	0.0054	0.0019	0.0005
900	0	0	0	0.0005	0.0125	0.057	0.1092	0.1511	0.1473	0.1348	0.1054	0.0848	0.0638	0.043	0.0317	0.0215	0.0162	0.0113	0.0062	0.0028	0.0009
950	0	0	0	0.0001	0.0086	0.0452	0.1011	0.1357	0.1479	0.1302	0.1134	0.0918	0.0684	0.0491	0.0381	0.0246	0.0188	0.013	0.0077	0.0046	0.0017
1000	0	0	0	0.0001	0.0068	0.0391	0.0849	0.1256	0.1457	0.1307	0.1173	0.0911	0.0721	0.0567	0.045	0.0301	0.02	0.0159	0.0101	0.0062	0.0026
1050	0	0	0	0.0003	0.0055	0.0307	0.0753	0.1205	0.1304	0.1325	0.1263	0.098	0.0721	0.0636	0.0433	0.035	0.0233	0.0196	0.0125	0.0073	0.0038
1100	0	0	0	0.0001	0.0036	0.0271	0.0677	0.1069	0.1323	0.1265	0.1213	0.1012	0.0847	0.0659	0.0478	0.0356	0.0301	0.0207	0.014	0.0092	0.0053
1150	0	0	0	0.0002	0.0035	0.0214	0.0587	0.1006	0.1218	0.1324	0.1249	0.0996	0.0821	0.0704	0.0538	0.0403	0.0297	0.0248	0.0166	0.0122	0.007
1200	0	0	0	0	0.002	0.0174	0.0522	0.0898	0.117	0.1269	0.1243	0.1083	0.0843	0.0731	0.0571	0.0427	0.0361	0.024	0.0217	0.0134	0.0097
1250	0	0	0	0.0001	0.0016	0.0145	0.0441	0.0849	0.1116	0.1221	0.1265	0.1038	0.0912	0.0729	0.0647	0.0462	0.036	0.0269	0.023	0.0175	0.0124
1300	0	0	0	0.0001	0.0016	0.012	0.0385	0.0775	0.1043	0.115	0.1266	0.1098	0.0954	0.0748	0.0644	0.05	0.0379	0.0318	0.0238	0.0209	0.0156
1350	0	0	0	0	0.0008	0.0099	0.0322	0.071	0.0998	0.1075	0.1303	0.1114	0.0899	0.0814	0.0669	0.051	0.0454	0.0339	0.0258	0.0233	0.0195
1400	0	0	0	0	0.001	0.0076	0.0296	0.0592	0.0954	0.1109	0.1225	0.1071	0.097	0.0799	0.0704	0.0552	0.047	0.0377	0.0295	0.0253	0.0247
1450	0	0	0	0	0.0007	0.0063	0.0231	0.0596	0.0866	0.1084	0.1262	0.1081	0.0932	0.0815	0.0682	0.0583	0.0473	0.0416	0.0323	0.0282	0.0304
1500	0	0	0	0	0.001	0.0047	0.0205	0.0551	0.0821	0.1031	0.1209	0.1085	0.0935	0.082	0.0714	0.0594	0.051	0.0432	0.0353	0.0313	0.037
1550	0	0	0	0	0.0003	0.0046	0.0165	0.0535	0.0778	0.0949	0.1236	0.1036	0.0956	0.0824	0.0697	0.0641	0.0533	0.0443	0.0385	0.0336	0.0437
1600	0	0	0	0	0	0.0042	0.0179	0.0475	0.071	0.0898	0.1141	0.1166	0.0905	0.0791	0.0757	0.0631	0.0557	0.0468	0.0406	0.0348	0.0526
1650	0	0	0	0	0	0.0035	0.0149	0.0414	0.0682	0.0821	0.1175	0.1109	0.095	0.0823	0.0707	0.0656	0.0571	0.0518	0.0431	0.0359	0.06
1700	0	0	0	0	0	0.0018	0.0119	0.0387	0.0599	0.0813	0.1168	0.1042	0.0931	0.0893	0.0725	0.0673	0.0599	0.0521	0.0439	0.0389	0.0684
1750	0	0	0	0	0	0.0012	0.0099	0.0335	0.0554	0.076	0.1091	0.1104	0.0959	0.0852	0.0747	0.069	0.0642	0.0522	0.0466	0.0383	0.0784
1800	0	0	0	0	0	0.0007	0.0097	0.031	0.0502	0.0744	0.1109	0.1018	0.095	0.087	0.0753	0.0703	0.0591	0.0566	0.0475	0.0421	0.0884
1850	0	0	0	0	0.0001	0.0016	0.0072	0.0255	0.0518	0.0663	0.1103	0.0994	0.0933	0.0869	0.0778	0.0705	0.0611	0.053	0.0532	0.0437	0.0983
1900	0	0	0	0	0	0.0012	0.0059	0.0236	0.0462	0.0637	0.1093	0.1032	0.0926	0.0789	0.0792	0.0692	0.0655	0.0558	0.0499	0.0458	0.11
1950	0	0	0	0	0	0.001	0.0067	0.0212	0.0449	0.0601	0.1051	0.096	0.0953	0.0858	0.0775	0.066	0.0641	0.0561	0.0507	0.0472	0.1223
2000	0	0	0	0	0	0.0006	0.0052	0.0219	0.0364	0.0559	0.1036	0.0958	0.0947	0.0834	0.0775	0.0679	0.0674	0.0526	0.0562	0.0477	0.1332
2050	0	0	0	0	0	0.0005	0.0054	0.0182	0.0395	0.0509	0.1045	0.0913	0.0862	0.086	0.0781	0.0687	0.0657	0.0566	0.0558	0.0483	0.1443
2100	0	0	0	0	0	0.0011	0.004	0.0181	0.0339	0.0483	0.1051	0.0909	0.0888	0.0767	0.0779	0.0706	0.0638	0.0617	0.0524	0.0506	0.1561
2150	0	0	0	0	0	0.0004	0.0045	0.0177	0.0309	0.0469	0.0979	0.0938	0.0867	0.0763	0.0734	0.0719	0.0654	0.0596	0.0562	0.0503	0.1681
2200	0	0	0	0	0.0001	0.0007	0.0045	0.0163	0.0285	0.0414	0.0914	0.0943	0.0893	0.0811	0.0697	0.0707	0.0642	0.0623	0.0539	0.0492	0.1824
2250	0	0	0	0	0	0.0005	0.004	0.0146	0.0262	0.0387	0.0912	0.0926	0.0894	0.078	0.0752	0.0666	0.063	0.0628	0.0547	0.0478	0.1947
2300	0	0	0	0	0	0.0005	0.0025	0.0128	0.0295	0.0351	0.0891	0.0945	0.0809	0.0776	0.0723	0.068	0.0635	0.0605	0.0565	0.0504	0.2063
2350	0	0	0	0	0	0.0006	0.0025	0.0139	0.0231	0.0331	0.092	0.0852	0.0787	0.0782	0.0731	0.0711	0.0598	0.0599	0.0588	0.051	0.219
2400	0	0	0	0	0	0.0006	0.003	0.0102	0.0223	0.0338	0.0868	0.0845	0.0784	0.0748	0.0732	0.0666	0.0639	0.0624	0.0556	0.0527	0.2312
2450	0	0	0	0	0	0	0.0025	0.0103	0.02	0.0323	0.0866	0.0776	0.0775	0.0779	0.0695	0.0658	0.0657	0.0584	0.0578	0.0553	0.2428
2500	0	0	0	0	0	0.0003	0.0017	0.0107	0.0209	0.0273	0.0846	0.0791	0.0746	0.0764	0.0711	0.0672	0.0589	0.0611	0.0545	0.0552	0.2564
2550	0	0	0	0	0	0.0004	0.0014	0.0095	0.0193	0.0273	0.0843	0.0772	0.0707	0.0765	0.0671	0.0654	0.0606	0.0601	0.0563	0.0549	0.269
2600	0	0	0	0	0	0.0002	0.0016	0.0095	0.0171	0.0235	0.0814	0.0759	0.0751	0.0681	0.0697	0.0634	0.0624	0.0578	0.058	0.0512	0.2851
2650	0	0	0	0	0	0.0001	0.0013	0.0071	0.0174	0.0224	0.0756	0.0783	0.0727	0.0662	0.0691	0.0651	0.0598	0.059	0.057	0.0523	0.2966
2700	0	0	0	0	0	0.0002	0.0013	0.0078	0.0139	0.0198	0.0778	0.073	0.0701	0.0691	0.0665	0.0667	0.0599	0.0583	0.0537	0.0534	0.3085
2750	0	0	0	0	0	0.0001	0.0012	0.0052	0.015	0.0186	0.076	0.0735	0.0746	0.0624	0.0619	0.0667	0.0608	0.0566	0.0518	0.053	0.3226
2800	0	0	0	0	0	0.0001	0.0009	0.0062	0.0134	0.0183	0.0762	0.0713	0.0695	0.066	0.0635	0.0581	0.0619	0.0546	0.0544	0.05	0.3356
2850	0	0	0	0	0	0	0.0008	0.005	0.0114	0.0184	0.0715	0.0709	0.0705	0.0623	0.0625	0.0586	0.058	0.0573	0.0533	0.0505	0.349
2900	0	0	0	0	0	0	0.0009	0.0035	0.0105	0.0195	0.0682	0.0651	0.0704	0.0672	0.0565	0.0614	0.0567	0.0556	0.0528	0.0507	0.361
2950	0	0	0	0	0	0	0.0007	0.0045	0.0095	0.0165	0.071	0.0654	0.0622	0.0633	0.0628	0.0556	0.0556	0.0569	0.0523	0.0512	0.3725
3000	0	0	0	0	0	0	0.0005	0.0032	0.011	0.0146	0.0632	0.065	0.0639	0.0651	0.0639	0.0535	0.0557	0.0528	0.0525	0.0496	0.3855
