# Supplementary material for: Mitochondrial DNA mosaicism in normal human somatic cells
Source: Nat Genet. 2024 Jul 22;56(8):1665–77. doi: 10.1038/s41588-024-01838-z (PMC11319206; doi:10.1038/s41588-024-01838-z)
Supplement: Supplementary file 7 — Source data for Extended Data Fig. 9. [file 41588_2024_1838_MOESM7_ESM.xlsx]

## Sheet: EDF 9a
Source Data Extended Data Fig. 9a. Top mtDNA heteroplasmy from simulations (mitotic turnover; mtCN=500)
The following metadata is reported for simulation result of mtDNA heteroplasmy. In each turnover, the number of simulated cells is 10,000. VAF represents variant allele frequency (%) in a cell within the specified ranges: turnover = total number of turnover (0-3000); other columns = the proportion of cells (out of a total of 10,000) with a maximum variant allele frequency (VAF) in the range. (for…
turnover	0<VAF<5	5≤VAF<10	10≤VAF<15	15≤VAF<20	20≤VAF<25	25≤VAF<30	30≤VAF<35	35≤VAF<40	40≤VAF<45	45≤VAF<50	50≤VAF<55	55≤VAF<60	60≤VAF<65	65≤VAF<70	70≤VAF<75	75≤VAF<80	80≤VAF<85	85≤VAF<90	90≤VAF<95	95≤VAF<100	VAF=100
0	0	0	0	0	0	0	0	0	0	0	0	0	0	0	0	0	0	0	0	0	0
50	0.8244	0.1328	0.0321	0.0078	0.0018	0.0009	0.0002	0	0	0	0	0	0	0	0	0	0	0	0	0	0
100	0.6914	0.1732	0.0703	0.0307	0.0169	0.0091	0.0042	0.0019	0.001	0.0008	0.0004	0.0001	0	0	0	0	0	0	0	0	0
150	0.6256	0.1552	0.091	0.0534	0.0311	0.0181	0.0105	0.008	0.0025	0.0018	0.0008	0.0014	0.0001	0.0002	0.0002	0	0	0.0001	0	0	0
200	0.5634	0.1633	0.0927	0.0632	0.0403	0.0252	0.019	0.0113	0.0072	0.0049	0.0036	0.0021	0.0013	0.0017	0.0001	0.0002	0.0004	0.0001	0	0	0
250	0.4701	0.1931	0.1078	0.0681	0.0466	0.0337	0.0232	0.0178	0.012	0.0092	0.0069	0.0032	0.0027	0.0018	0.0017	0.0011	0.0003	0.0003	0	0.0004	0
300	0.4662	0.1517	0.103	0.0718	0.0534	0.042	0.0259	0.0231	0.0161	0.0142	0.0099	0.0055	0.0063	0.0033	0.002	0.0025	0.0014	0.0007	0.0005	0.0003	0.0002
350	0.4458	0.1453	0.0959	0.0663	0.0569	0.042	0.0335	0.0276	0.0209	0.0159	0.0122	0.0108	0.0073	0.0053	0.0043	0.0028	0.0028	0.0017	0.0011	0.0008	0.0008
400	0.3938	0.1567	0.1001	0.0747	0.0567	0.0442	0.0345	0.0311	0.0211	0.0162	0.0151	0.0123	0.0104	0.0103	0.0061	0.0048	0.0035	0.0024	0.0024	0.0019	0.0017
450	0.3784	0.1378	0.1018	0.0758	0.0562	0.0481	0.0374	0.0291	0.024	0.0212	0.0194	0.0152	0.0112	0.0096	0.008	0.0071	0.0062	0.0034	0.0039	0.0024	0.0038
500	0.3791	0.1231	0.0907	0.0713	0.0568	0.0492	0.0382	0.032	0.0265	0.0232	0.0203	0.0185	0.0137	0.011	0.0112	0.007	0.0075	0.0055	0.0046	0.0043	0.0063
550	0.3659	0.127	0.0874	0.0709	0.0465	0.0466	0.0402	0.0363	0.0269	0.0221	0.0218	0.02	0.015	0.0146	0.0119	0.0112	0.0087	0.0067	0.005	0.0039	0.0114
600	0.3565	0.1215	0.0843	0.0683	0.0561	0.0394	0.0385	0.0271	0.0294	0.0246	0.0237	0.0226	0.0196	0.0152	0.0136	0.0125	0.0101	0.0074	0.0075	0.0058	0.0163
650	0.3494	0.1159	0.0797	0.0634	0.049	0.0432	0.0365	0.0359	0.0288	0.0263	0.0255	0.0222	0.0207	0.0164	0.016	0.0128	0.0095	0.0112	0.0085	0.0072	0.0219
700	0.3458	0.1105	0.0787	0.0558	0.0475	0.0438	0.0385	0.0315	0.0303	0.029	0.0237	0.0243	0.0204	0.0194	0.0159	0.0142	0.0123	0.0104	0.0102	0.0085	0.0293
750	0.3066	0.1255	0.0835	0.0587	0.0493	0.0418	0.0368	0.0351	0.0289	0.0294	0.0256	0.0222	0.0192	0.0194	0.0171	0.015	0.013	0.0128	0.0097	0.0113	0.0391
800	0.2741	0.1288	0.0862	0.0672	0.0546	0.0439	0.037	0.0351	0.0298	0.0244	0.0267	0.0236	0.0206	0.0155	0.0182	0.0128	0.0144	0.0132	0.0113	0.0126	0.05
850	0.2535	0.1226	0.0887	0.0639	0.0579	0.045	0.0392	0.0339	0.0294	0.028	0.0274	0.0222	0.0243	0.0195	0.0189	0.0151	0.0124	0.0124	0.0117	0.0119	0.0621
900	0.2383	0.1139	0.0853	0.0643	0.0538	0.0495	0.0409	0.0364	0.0336	0.026	0.0302	0.0254	0.0224	0.0199	0.0177	0.015	0.0147	0.0143	0.0133	0.0114	0.0737
950	0.2324	0.1049	0.0855	0.063	0.054	0.048	0.0416	0.0387	0.0308	0.0294	0.0279	0.0245	0.0222	0.0205	0.0167	0.0188	0.0164	0.015	0.013	0.0126	0.0841
1000	0.2331	0.0926	0.076	0.0662	0.0542	0.0455	0.0404	0.0363	0.0332	0.0293	0.0292	0.0269	0.0241	0.0198	0.0215	0.0175	0.0173	0.0143	0.0132	0.0142	0.0952
1050	0.2328	0.0891	0.0715	0.0623	0.0509	0.0432	0.0411	0.0324	0.0363	0.0292	0.0285	0.0265	0.0248	0.0235	0.0184	0.0196	0.0178	0.0156	0.015	0.0115	0.11
1100	0.2466	0.0788	0.0617	0.058	0.048	0.0428	0.0371	0.0342	0.0296	0.0286	0.0331	0.0252	0.0263	0.0247	0.0183	0.0215	0.0185	0.0156	0.016	0.0141	0.1213
1150	0.2517	0.0769	0.0608	0.0522	0.0432	0.034	0.0348	0.0343	0.032	0.0297	0.033	0.0289	0.0255	0.0236	0.0192	0.0199	0.0179	0.0168	0.0145	0.0141	0.137
1200	0.2563	0.0773	0.0538	0.0446	0.0408	0.0367	0.0343	0.0339	0.03	0.0287	0.03	0.0308	0.0243	0.022	0.019	0.021	0.0189	0.0168	0.015	0.0148	0.151
1250	0.2358	0.0846	0.0624	0.0452	0.0401	0.0361	0.0327	0.0293	0.0295	0.027	0.0306	0.0241	0.0228	0.0261	0.0212	0.0218	0.0187	0.0178	0.016	0.0128	0.1654
1300	0.2298	0.0778	0.059	0.0455	0.0419	0.0358	0.0326	0.0288	0.0276	0.0277	0.0313	0.0269	0.025	0.0222	0.0215	0.0229	0.0181	0.0147	0.016	0.0162	0.1787
1350	0.2075	0.0895	0.06	0.0474	0.0422	0.0345	0.0321	0.0278	0.0264	0.0259	0.028	0.0272	0.0246	0.0245	0.0226	0.0191	0.02	0.0155	0.0153	0.0168	0.1931
1400	0.2004	0.0883	0.0624	0.0473	0.0394	0.0307	0.0319	0.0293	0.0268	0.0259	0.0264	0.0262	0.0259	0.0217	0.0197	0.0196	0.0202	0.0168	0.0163	0.016	0.2088
1450	0.1877	0.0779	0.0642	0.0535	0.0431	0.0353	0.0277	0.0267	0.0291	0.0242	0.027	0.026	0.0248	0.0218	0.0209	0.018	0.0164	0.0175	0.0185	0.0166	0.2231
1500	0.1835	0.0814	0.0585	0.0499	0.0383	0.0334	0.0319	0.0302	0.0262	0.024	0.0269	0.0294	0.0207	0.0217	0.0177	0.0188	0.0186	0.0184	0.0168	0.0135	0.2402
1550	0.1986	0.0609	0.0524	0.0457	0.0389	0.0327	0.0312	0.0283	0.027	0.0258	0.0278	0.0257	0.0239	0.0216	0.0221	0.0175	0.0183	0.0159	0.0163	0.0148	0.2546
1600	0.1909	0.0684	0.0498	0.0428	0.0363	0.0317	0.0274	0.0268	0.0276	0.0251	0.0256	0.0267	0.0221	0.0235	0.0209	0.02	0.0164	0.0163	0.0174	0.0142	0.2701
1650	0.1933	0.0611	0.0514	0.0413	0.0339	0.0314	0.0272	0.0266	0.0234	0.0222	0.0274	0.0245	0.0247	0.0208	0.0211	0.0187	0.0181	0.0174	0.0155	0.0162	0.2838
1700	0.1787	0.0695	0.0531	0.0399	0.0342	0.0294	0.0257	0.025	0.0243	0.0239	0.024	0.0257	0.0229	0.0204	0.0161	0.0217	0.0171	0.0163	0.0163	0.0156	0.3002
1750	0.1598	0.0794	0.0502	0.0422	0.0327	0.0314	0.0248	0.0219	0.0245	0.0222	0.0269	0.0259	0.0225	0.0199	0.0179	0.0173	0.0175	0.0186	0.015	0.0141	0.3153
1800	0.152	0.0721	0.0527	0.0422	0.0364	0.0314	0.0263	0.024	0.0236	0.0197	0.0244	0.0245	0.0181	0.0224	0.0187	0.0183	0.0166	0.0165	0.0136	0.0172	0.3293
1850	0.153	0.068	0.0488	0.041	0.0335	0.0302	0.0261	0.0251	0.0247	0.0179	0.0249	0.0231	0.0206	0.0185	0.0182	0.0201	0.0159	0.0145	0.0163	0.0137	0.3459
1900	0.1469	0.0645	0.0501	0.0443	0.0313	0.03	0.0256	0.0244	0.0214	0.0202	0.0229	0.0215	0.0208	0.0198	0.0188	0.0168	0.0163	0.0165	0.0155	0.0129	0.3595
1950	0.1455	0.0653	0.045	0.0407	0.0309	0.0301	0.0268	0.0237	0.0208	0.021	0.0235	0.0192	0.0191	0.0195	0.0191	0.0154	0.0187	0.0151	0.0144	0.0135	0.3727
2000	0.1392	0.0636	0.0496	0.038	0.0306	0.0267	0.0259	0.0223	0.0228	0.0207	0.0214	0.0229	0.0187	0.0196	0.0161	0.0155	0.0167	0.0145	0.0146	0.0156	0.385
2050	0.1359	0.0593	0.0456	0.0374	0.0334	0.0275	0.0239	0.0232	0.0213	0.0187	0.0228	0.0221	0.0192	0.0177	0.0163	0.016	0.0153	0.0164	0.0148	0.0145	0.3987
2100	0.1346	0.0598	0.0426	0.0367	0.0293	0.0269	0.0233	0.0233	0.0211	0.0188	0.0211	0.0211	0.02	0.0192	0.0155	0.0155	0.0158	0.0152	0.0142	0.0153	0.4107
2150	0.1378	0.0492	0.04	0.0352	0.0312	0.0268	0.0249	0.0224	0.02	0.0179	0.0219	0.019	0.02	0.02	0.0172	0.0167	0.0146	0.013	0.0146	0.0138	0.4238
2200	0.1396	0.0472	0.039	0.0318	0.0278	0.0264	0.022	0.0204	0.0182	0.0183	0.0226	0.0219	0.0213	0.0175	0.0177	0.0157	0.0133	0.0144	0.014	0.0141	0.4368
2250	0.1366	0.0513	0.0339	0.0287	0.0261	0.0235	0.0207	0.023	0.0227	0.0198	0.023	0.0178	0.0227	0.0166	0.0179	0.0124	0.0142	0.014	0.012	0.0132	0.4499
2300	0.131	0.0505	0.0346	0.0288	0.0268	0.0255	0.021	0.0196	0.0205	0.0177	0.0197	0.0211	0.0198	0.0191	0.0158	0.0125	0.0158	0.0146	0.0111	0.0126	0.4619
2350	0.112	0.0564	0.0401	0.0301	0.0262	0.024	0.0183	0.0194	0.0197	0.0185	0.0223	0.0209	0.0191	0.0162	0.0161	0.0143	0.0138	0.0138	0.0138	0.0116	0.4734
2400	0.1178	0.0471	0.0331	0.0312	0.0266	0.0228	0.0198	0.0214	0.0176	0.0162	0.0204	0.0175	0.0191	0.0182	0.0152	0.0178	0.0148	0.013	0.0135	0.0119	0.485
2450	0.1131	0.0481	0.0344	0.0284	0.0245	0.022	0.0185	0.0195	0.0176	0.0176	0.0206	0.0168	0.0163	0.0202	0.017	0.0161	0.0133	0.014	0.0129	0.011	0.4981
2500	0.1118	0.0463	0.0329	0.0271	0.0224	0.0212	0.0205	0.0162	0.0177	0.0172	0.0177	0.0186	0.0176	0.0162	0.0164	0.0153	0.0172	0.0143	0.0138	0.0114	0.5082
2550	0.106	0.0453	0.0366	0.028	0.0228	0.02	0.0155	0.0159	0.0171	0.0164	0.0203	0.0192	0.0191	0.0156	0.0168	0.013	0.0124	0.0143	0.013	0.0128	0.5199
2600	0.1087	0.045	0.0296	0.0256	0.0211	0.0208	0.0184	0.0155	0.0165	0.0146	0.0182	0.0174	0.016	0.0175	0.0159	0.0152	0.0123	0.0134	0.0137	0.0113	0.5333
2650	0.1087	0.0412	0.03	0.0257	0.0219	0.0192	0.0179	0.0162	0.0151	0.0147	0.0215	0.0177	0.0161	0.0139	0.0147	0.0136	0.0119	0.0119	0.0122	0.0119	0.544
2700	0.1034	0.0445	0.0292	0.0213	0.0225	0.0182	0.0206	0.0158	0.0143	0.0128	0.0171	0.018	0.0174	0.0181	0.012	0.0151	0.0113	0.012	0.0109	0.0098	0.5557
2750	0.1027	0.0397	0.026	0.0272	0.0208	0.0164	0.017	0.0183	0.0153	0.0139	0.0159	0.0177	0.0171	0.0149	0.0133	0.0119	0.0131	0.0104	0.0116	0.0123	0.5645
2800	0.1026	0.0365	0.0281	0.0247	0.0199	0.0158	0.0177	0.0156	0.0152	0.0133	0.0169	0.0156	0.0157	0.014	0.012	0.0149	0.011	0.0131	0.0105	0.0116	0.5753
2850	0.1004	0.0361	0.03	0.0215	0.0187	0.0188	0.014	0.0146	0.0147	0.0137	0.0164	0.015	0.0146	0.0135	0.0124	0.0117	0.0138	0.0117	0.0116	0.0108	0.586
2900	0.1032	0.0324	0.0257	0.0194	0.021	0.0198	0.0149	0.015	0.0118	0.0112	0.0158	0.0168	0.0143	0.0125	0.0139	0.0116	0.0104	0.0119	0.0114	0.012	0.595
2950	0.0956	0.0372	0.0284	0.0196	0.0192	0.0159	0.0155	0.0153	0.0129	0.0115	0.0154	0.0143	0.0142	0.0124	0.012	0.0104	0.0136	0.009	0.0092	0.0126	0.6058
3000	0.0903	0.035	0.0278	0.0233	0.0179	0.0167	0.0159	0.0122	0.0141	0.0129	0.0147	0.0124	0.0127	0.0107	0.0107	0.0117	0.0131	0.0116	0.01	0.0105	0.6158

## Sheet: EDF 9b
Source Data Extended Data Fig. 9b. Top mtDNA heteroplasmy from simulations (mitotic turnover; mtCN=1000)
The following metadata is reported for simulation result of mtDNA heteroplasmy. In each turnover, the number of simulated cells is 10,000. VAF represents variant allele frequency (%) in a cell within the specified ranges: turnover = total number of turnover (0-3000); other columns = the proportion of cells (out of a total of 10,000) with a maximum variant allele frequency (VAF) in the range. (for…
turnover	0<VAF<5	5≤VAF<10	10≤VAF<15	15≤VAF<20	20≤VAF<25	25≤VAF<30	30≤VAF<35	35≤VAF<40	40≤VAF<45	45≤VAF<50	50≤VAF<55	55≤VAF<60	60≤VAF<65	65≤VAF<70	70≤VAF<75	75≤VAF<80	80≤VAF<85	85≤VAF<90	90≤VAF<95	95≤VAF<100	VAF=100
0	0	0	0	0	0	0	0	0	0	0	0	0	0	0	0	0	0	0	0	0	0
50	0.9318	0.0638	0.004	0.0003	0.0001	0	0	0	0	0	0	0	0	0	0	0	0	0	0	0	0
100	0.7873	0.1622	0.0382	0.0094	0.0023	0.0003	0.0003	0	0	0	0	0	0	0	0	0	0	0	0	0	0
150	0.6262	0.2415	0.0835	0.0315	0.0108	0.0036	0.0014	0.0008	0.0006	0	0	0.0001	0	0	0	0	0	0	0	0	0
200	0.5192	0.2604	0.1213	0.0521	0.0263	0.0105	0.0061	0.0023	0.0009	0.0006	0.0001	0	0.0001	0	0.0001	0	0	0	0	0	0
250	0.4369	0.2614	0.1415	0.0754	0.0402	0.022	0.0102	0.0061	0.0037	0.0014	0.0007	0.0004	0.0001	0	0	0	0	0	0	0	0
300	0.4025	0.2363	0.1403	0.0912	0.0562	0.0322	0.0172	0.0099	0.0067	0.0039	0.0019	0.001	0.0004	0.0003	0	0	0	0	0	0	0
350	0.3719	0.2276	0.1423	0.0907	0.0575	0.0426	0.0234	0.0169	0.0112	0.0066	0.0044	0.0022	0.0016	0.0008	0.0003	0	0	0	0	0	0
400	0.3264	0.2269	0.1503	0.0955	0.0628	0.0452	0.0328	0.0211	0.0125	0.0095	0.0071	0.004	0.003	0.0016	0.0009	0.0002	0.0001	0.0001	0	0	0
450	0.3102	0.2019	0.1429	0.1053	0.0728	0.0505	0.0371	0.0254	0.0189	0.0109	0.008	0.005	0.0041	0.0035	0.0019	0.0009	0.0005	0.0002	0	0	0
500	0.2817	0.197	0.1437	0.0993	0.0801	0.0549	0.041	0.0321	0.0238	0.0142	0.0103	0.0082	0.004	0.0037	0.0027	0.0015	0.001	0.0004	0.0004	0	0
550	0.2487	0.1992	0.1452	0.1016	0.0738	0.0614	0.0465	0.0329	0.0249	0.0197	0.0142	0.0096	0.0079	0.0045	0.0039	0.0027	0.0016	0.001	0.0005	0.0002	0
600	0.2404	0.1761	0.1423	0.1019	0.0805	0.0608	0.0463	0.0374	0.0301	0.0228	0.0177	0.0126	0.0103	0.0064	0.0043	0.0033	0.0031	0.002	0.0011	0.0005	0.0001
650	0.216	0.1778	0.1291	0.1049	0.0847	0.0631	0.0505	0.0395	0.0333	0.0256	0.0179	0.0159	0.0122	0.0087	0.008	0.0044	0.0027	0.0019	0.002	0.0014	0.0004
700	0.1966	0.1666	0.1306	0.1005	0.0875	0.0662	0.0556	0.0414	0.0365	0.0279	0.0234	0.0173	0.0142	0.0087	0.0085	0.0048	0.0053	0.0036	0.0022	0.0018	0.0008
750	0.1662	0.1633	0.1303	0.1073	0.0871	0.0668	0.0559	0.046	0.0379	0.0328	0.0275	0.0181	0.0146	0.0128	0.0099	0.0068	0.006	0.004	0.0024	0.0021	0.0022
800	0.1606	0.1502	0.1254	0.1049	0.0841	0.0697	0.0574	0.0464	0.0449	0.0331	0.027	0.024	0.0175	0.0124	0.0131	0.0102	0.0063	0.0048	0.002	0.0029	0.0031
850	0.1485	0.1411	0.1229	0.1011	0.0802	0.0763	0.0609	0.0483	0.0411	0.0367	0.0332	0.0255	0.0179	0.0149	0.0135	0.0111	0.0089	0.0061	0.0039	0.0032	0.0047
900	0.1356	0.1339	0.117	0.1011	0.0862	0.0721	0.0629	0.0484	0.0448	0.0388	0.0351	0.0259	0.0205	0.0179	0.0153	0.0113	0.0105	0.0084	0.0046	0.0036	0.0061
950	0.1353	0.1253	0.1102	0.098	0.08	0.0733	0.0655	0.0511	0.0486	0.0399	0.0367	0.0256	0.023	0.0194	0.013	0.0133	0.0108	0.0112	0.0068	0.0051	0.0079
1000	0.1329	0.1193	0.1044	0.093	0.078	0.0753	0.0621	0.0554	0.0461	0.0428	0.0338	0.0305	0.0259	0.02	0.0176	0.0127	0.012	0.011	0.0095	0.0067	0.011
1050	0.1271	0.1099	0.104	0.0848	0.0771	0.0717	0.0622	0.0589	0.0485	0.0434	0.0426	0.0297	0.0264	0.0226	0.0168	0.0175	0.0126	0.0109	0.0099	0.0087	0.0147
1100	0.1233	0.1072	0.0958	0.0855	0.0765	0.0709	0.0612	0.0552	0.052	0.0424	0.0407	0.0329	0.0286	0.0251	0.0201	0.0164	0.0158	0.0125	0.0102	0.0087	0.019
1150	0.1236	0.1017	0.0885	0.0808	0.0733	0.0714	0.0607	0.0551	0.0503	0.0499	0.0394	0.0343	0.0315	0.0236	0.0209	0.0185	0.0188	0.0148	0.0111	0.0091	0.0227
1200	0.1179	0.0961	0.0863	0.0794	0.068	0.0702	0.0625	0.0542	0.052	0.0469	0.0439	0.0376	0.0287	0.0279	0.0243	0.0219	0.0178	0.0141	0.0124	0.0114	0.0265
1250	0.1108	0.0898	0.0853	0.077	0.0676	0.0685	0.0616	0.0527	0.0519	0.0455	0.0466	0.0402	0.0331	0.0297	0.0248	0.0201	0.0185	0.0173	0.0155	0.0108	0.0327
1300	0.1063	0.0888	0.0822	0.0742	0.071	0.0639	0.0561	0.0545	0.0488	0.0455	0.0484	0.0404	0.0339	0.0283	0.0273	0.0229	0.0212	0.0185	0.0163	0.0137	0.0378
1350	0.1007	0.0876	0.0832	0.0738	0.0675	0.0597	0.057	0.0548	0.0488	0.0438	0.0483	0.0407	0.0373	0.0322	0.0252	0.0237	0.0199	0.0204	0.0158	0.015	0.0446
1400	0.098	0.0825	0.0779	0.0732	0.0645	0.0612	0.0561	0.0541	0.0498	0.043	0.0485	0.0413	0.0365	0.0328	0.0287	0.025	0.0242	0.0186	0.0173	0.0135	0.0533
1450	0.0901	0.0865	0.0743	0.0692	0.0641	0.0611	0.0561	0.0539	0.0448	0.0432	0.0477	0.0431	0.0411	0.0314	0.0302	0.0253	0.0228	0.0213	0.0186	0.0147	0.0605
1500	0.0878	0.0815	0.0752	0.0641	0.0642	0.062	0.0557	0.0528	0.0468	0.0435	0.0478	0.041	0.0379	0.0303	0.0323	0.0279	0.0233	0.0242	0.0172	0.0168	0.0677
1550	0.0826	0.0794	0.0722	0.0674	0.0626	0.0566	0.0514	0.05	0.0473	0.0437	0.0511	0.0418	0.0368	0.0344	0.0334	0.0308	0.0243	0.0214	0.0199	0.018	0.0749
1600	0.0792	0.0766	0.0679	0.067	0.0599	0.0573	0.0565	0.0486	0.0436	0.043	0.0477	0.0415	0.0384	0.0362	0.0301	0.0299	0.0299	0.0224	0.0219	0.0181	0.0843
1650	0.0719	0.0768	0.0684	0.0665	0.0571	0.0579	0.0524	0.0494	0.0442	0.0415	0.0509	0.0438	0.034	0.0332	0.0318	0.0311	0.0317	0.0215	0.0239	0.0179	0.0941
1700	0.0715	0.0744	0.0693	0.0617	0.0528	0.0553	0.0508	0.05	0.0467	0.0407	0.0483	0.0431	0.0416	0.0342	0.032	0.0292	0.0249	0.024	0.0254	0.0223	0.1018
1750	0.0679	0.0691	0.0649	0.0601	0.0577	0.0525	0.0512	0.0484	0.045	0.0424	0.0465	0.044	0.0392	0.0329	0.0324	0.0324	0.0291	0.0257	0.0231	0.0229	0.1126
1800	0.0651	0.0685	0.0621	0.0583	0.0531	0.0537	0.0501	0.0484	0.0459	0.0396	0.05	0.0439	0.036	0.0346	0.0339	0.0281	0.03	0.0268	0.025	0.0235	0.1234
1850	0.065	0.0632	0.0609	0.0556	0.0537	0.05	0.0521	0.0428	0.0519	0.0395	0.0466	0.0422	0.0368	0.037	0.0338	0.0309	0.0256	0.0269	0.0249	0.026	0.1346
1900	0.06	0.0642	0.0603	0.054	0.0536	0.0483	0.0434	0.0481	0.0438	0.0416	0.0451	0.046	0.0393	0.0358	0.0314	0.0324	0.0288	0.0272	0.0262	0.0238	0.1467
1950	0.0636	0.0555	0.061	0.0502	0.0527	0.0487	0.0428	0.0426	0.0448	0.0403	0.0475	0.0448	0.0348	0.038	0.0355	0.0332	0.0297	0.0271	0.0249	0.0244	0.1579
2000	0.0596	0.0588	0.0566	0.0492	0.0485	0.0494	0.0478	0.0406	0.0422	0.0385	0.0487	0.0443	0.0353	0.036	0.0332	0.0343	0.0307	0.0282	0.0247	0.0218	0.1716
2050	0.0533	0.063	0.0536	0.0489	0.0487	0.0472	0.0416	0.042	0.0414	0.0393	0.0474	0.0408	0.039	0.0347	0.0354	0.0326	0.0309	0.0279	0.027	0.0229	0.1824
2100	0.0545	0.0549	0.0511	0.0505	0.0474	0.0463	0.0418	0.0447	0.0401	0.0358	0.0432	0.0422	0.0388	0.0391	0.0361	0.032	0.0302	0.027	0.0273	0.0227	0.1943
2150	0.0524	0.0545	0.0508	0.0472	0.0453	0.0435	0.0416	0.0385	0.0409	0.0381	0.0464	0.0424	0.0379	0.036	0.0339	0.0331	0.0285	0.0303	0.0278	0.0256	0.2053
2200	0.0484	0.0512	0.0498	0.0493	0.0427	0.0444	0.0405	0.0364	0.0383	0.0352	0.0442	0.0459	0.0421	0.0388	0.0324	0.0305	0.0299	0.0299	0.0281	0.0233	0.2187
2250	0.0505	0.0473	0.0466	0.0491	0.0404	0.0423	0.0397	0.0379	0.0377	0.0361	0.047	0.0449	0.0414	0.0358	0.0328	0.0333	0.0281	0.0275	0.025	0.0253	0.2313
2300	0.0526	0.0457	0.0461	0.0409	0.04	0.0421	0.0398	0.0397	0.0371	0.034	0.0459	0.0443	0.0388	0.0368	0.0332	0.029	0.0321	0.0285	0.025	0.0252	0.2432
2350	0.0529	0.0434	0.0438	0.0426	0.0401	0.0372	0.0364	0.0393	0.0385	0.0348	0.0454	0.0422	0.038	0.0373	0.0343	0.0291	0.029	0.0287	0.0258	0.0248	0.2564
2400	0.0507	0.0466	0.0424	0.038	0.0395	0.0371	0.0346	0.0368	0.0354	0.0335	0.046	0.0437	0.0369	0.0335	0.0361	0.0331	0.031	0.027	0.0262	0.0227	0.2692
2450	0.0461	0.0455	0.0392	0.0408	0.0393	0.035	0.0361	0.035	0.0356	0.0325	0.0459	0.0412	0.0364	0.0339	0.033	0.032	0.034	0.0273	0.0267	0.0233	0.2812
2500	0.0456	0.0447	0.037	0.0396	0.0371	0.0371	0.0331	0.0357	0.0349	0.0324	0.044	0.0383	0.038	0.0334	0.0328	0.0336	0.0284	0.0302	0.0261	0.025	0.293
2550	0.0458	0.0414	0.0381	0.0349	0.036	0.0369	0.0322	0.0344	0.0343	0.0327	0.0431	0.04	0.0367	0.0339	0.0305	0.033	0.0309	0.0272	0.0279	0.0255	0.3046
2600	0.0426	0.0377	0.0415	0.0383	0.0332	0.0329	0.0348	0.0323	0.0299	0.0309	0.0407	0.0399	0.0388	0.0359	0.0306	0.031	0.0302	0.0293	0.0284	0.0226	0.3185
2650	0.0441	0.038	0.0368	0.0371	0.0352	0.0308	0.0298	0.0335	0.0328	0.0295	0.0414	0.0411	0.037	0.0342	0.0318	0.027	0.0313	0.0264	0.0267	0.0261	0.3294
2700	0.0448	0.0362	0.035	0.0335	0.0341	0.0352	0.0274	0.0315	0.0313	0.0298	0.0408	0.0381	0.037	0.0326	0.0338	0.0283	0.0286	0.0285	0.0251	0.0258	0.3426
2750	0.0392	0.0386	0.036	0.0328	0.0335	0.03	0.0319	0.0294	0.0292	0.0281	0.0394	0.0358	0.0372	0.0342	0.0311	0.0308	0.0301	0.0273	0.0247	0.0261	0.3546
2800	0.039	0.0389	0.0355	0.032	0.0288	0.0313	0.0302	0.0281	0.0249	0.0282	0.0403	0.0388	0.0333	0.0331	0.032	0.0322	0.029	0.0277	0.0268	0.0223	0.3676
2850	0.0363	0.0365	0.0358	0.029	0.0328	0.0292	0.0294	0.0262	0.0287	0.0288	0.0391	0.0354	0.0326	0.0343	0.0288	0.0317	0.0305	0.0271	0.0254	0.0238	0.3786
2900	0.0356	0.0346	0.0373	0.0307	0.03	0.0292	0.028	0.0277	0.0261	0.0274	0.036	0.0388	0.0333	0.0294	0.0297	0.0326	0.0297	0.0267	0.0234	0.0247	0.3891
2950	0.0372	0.0328	0.0336	0.0301	0.0307	0.0286	0.0253	0.0265	0.0239	0.0266	0.0398	0.0375	0.0303	0.0321	0.0299	0.0287	0.0306	0.0264	0.023	0.0247	0.4017
3000	0.0353	0.0337	0.0307	0.0292	0.0301	0.0308	0.0242	0.0234	0.0278	0.0242	0.0375	0.0358	0.0318	0.0342	0.0298	0.0246	0.0298	0.0248	0.0257	0.0236	0.413

## Sheet: EDF 9c
Source Data Extended Data Fig. 9c. Top mtDNA heteroplasmy from simulations (mitotic turnover; mtCN=1500)
The following metadata is reported for simulation result of mtDNA heteroplasmy. In each turnover, the number of simulated cells is 10,000. VAF represents variant allele frequency (%) in a cell within the specified ranges: turnover = total number of turnover (0-3000); other columns = the proportion of cells (out of a total of 10,000) with a maximum variant allele frequency (VAF) in the range. (for…
turnover	0<VAF<5	5≤VAF<10	10≤VAF<15	15≤VAF<20	20≤VAF<25	25≤VAF<30	30≤VAF<35	35≤VAF<40	40≤VAF<45	45≤VAF<50	50≤VAF<55	55≤VAF<60	60≤VAF<65	65≤VAF<70	70≤VAF<75	75≤VAF<80	80≤VAF<85	85≤VAF<90	90≤VAF<95	95≤VAF<100	VAF=100
0	0	0	0	0	0	0	0	0	0	0	0	0	0	0	0	0	0	0	0	0	0
50	0.9771	0.0219	0.001	0	0	0	0	0	0	0	0	0	0	0	0	0	0	0	0	0	0
100	0.8539	0.1255	0.0172	0.0031	0.0002	0.0001	0	0	0	0	0	0	0	0	0	0	0	0	0	0	0
150	0.7171	0.214	0.0513	0.0129	0.0031	0.0011	0.0005	0	0	0	0	0	0	0	0	0	0	0	0	0	0
200	0.5892	0.2741	0.0911	0.0301	0.0102	0.0035	0.0012	0.0006	0	0	0	0	0	0	0	0	0	0	0	0	0
250	0.5029	0.2911	0.1215	0.0458	0.0236	0.009	0.0036	0.0015	0.0006	0.0001	0.0003	0	0	0	0	0	0	0	0	0	0
300	0.4312	0.2971	0.1418	0.0686	0.0315	0.0159	0.0069	0.0041	0.0015	0.0007	0.0003	0.0002	0.0002	0	0	0	0	0	0	0	0
350	0.348	0.3132	0.1618	0.0813	0.0476	0.0244	0.0104	0.0072	0.0025	0.002	0.0005	0.0005	0.0003	0.0001	0.0002	0	0	0	0	0	0
400	0.2984	0.2906	0.1776	0.1051	0.0571	0.0345	0.0162	0.0106	0.0036	0.0028	0.0018	0.0005	0.0004	0.0004	0	0.0003	0.0001	0	0	0	0
450	0.2618	0.2722	0.1866	0.1149	0.0678	0.0415	0.0228	0.0141	0.0079	0.0051	0.0022	0.0009	0.001	0.0005	0.0004	0.0002	0	0.0001	0	0	0
500	0.2337	0.2557	0.1817	0.1236	0.079	0.0501	0.028	0.0207	0.0107	0.0075	0.0038	0.0022	0.0008	0.0011	0.0007	0.0005	0.0002	0	0	0	0
550	0.2046	0.2414	0.1821	0.1255	0.0881	0.0555	0.0363	0.0275	0.0149	0.0086	0.0058	0.0044	0.0024	0.0011	0.0005	0.0007	0.0004	0.0002	0	0	0
600	0.1847	0.2276	0.1779	0.1293	0.0932	0.0641	0.0419	0.0289	0.0205	0.012	0.0074	0.0043	0.0033	0.0022	0.0012	0.0007	0.0006	0.0001	0.0001	0	0
650	0.1727	0.2003	0.1767	0.1314	0.0976	0.071	0.0509	0.0338	0.0239	0.0145	0.0097	0.0061	0.0048	0.003	0.0014	0.0012	0.0008	0.0001	0.0001	0	0
700	0.1542	0.1929	0.1677	0.1338	0.1035	0.0774	0.052	0.0375	0.0256	0.0192	0.0127	0.0084	0.0056	0.0036	0.0024	0.0018	0.0007	0.0006	0.0003	0.0001	0
750	0.1431	0.1768	0.1588	0.1322	0.1088	0.0805	0.0565	0.0445	0.0292	0.0238	0.0148	0.0109	0.0076	0.0042	0.0037	0.0019	0.0011	0.0007	0.0007	0.0002	0
800	0.134	0.1696	0.1548	0.1295	0.1046	0.0813	0.0606	0.0473	0.0327	0.0275	0.0193	0.0118	0.0087	0.0069	0.0052	0.0025	0.0017	0.0011	0.0005	0.0004	0
850	0.124	0.1605	0.1454	0.1288	0.1079	0.0837	0.066	0.0481	0.0381	0.029	0.0186	0.0146	0.0114	0.0085	0.005	0.0036	0.0031	0.0019	0.0011	0.0004	0.0003
900	0.1186	0.1509	0.145	0.1177	0.1056	0.0906	0.0648	0.0517	0.0404	0.0326	0.0216	0.0167	0.014	0.0096	0.0062	0.0045	0.0038	0.0027	0.0016	0.0011	0.0003
950	0.1099	0.1496	0.1328	0.1189	0.1052	0.0834	0.0692	0.056	0.0433	0.034	0.0275	0.0182	0.0144	0.0117	0.0078	0.0069	0.0033	0.0034	0.0022	0.0014	0.0009
1000	0.1069	0.1362	0.1287	0.1159	0.1021	0.0847	0.0703	0.0618	0.0477	0.0342	0.028	0.022	0.0162	0.013	0.0093	0.0081	0.006	0.0035	0.0028	0.0013	0.0013
1050	0.0982	0.1275	0.1302	0.1126	0.0961	0.0875	0.0728	0.0656	0.0477	0.0364	0.027	0.0247	0.0197	0.0145	0.0116	0.0101	0.0061	0.0049	0.0031	0.002	0.0017
1100	0.0905	0.1283	0.1147	0.1104	0.1035	0.087	0.072	0.0616	0.0517	0.0433	0.0301	0.0267	0.0194	0.0176	0.0106	0.0113	0.0068	0.0062	0.0034	0.0025	0.0024
1150	0.0884	0.1186	0.1128	0.1089	0.1005	0.087	0.0744	0.0607	0.0479	0.046	0.0379	0.0277	0.0211	0.0163	0.0141	0.0096	0.0095	0.0074	0.0047	0.0033	0.0032
1200	0.0788	0.1173	0.116	0.1058	0.0915	0.0883	0.0728	0.0612	0.0528	0.0443	0.0396	0.0297	0.0258	0.0186	0.0161	0.0109	0.009	0.0072	0.0045	0.0057	0.0041
1250	0.0743	0.1104	0.1106	0.1034	0.089	0.086	0.0761	0.0666	0.0537	0.0485	0.0395	0.0304	0.0254	0.0198	0.0181	0.0128	0.0104	0.0084	0.005	0.0051	0.0065
1300	0.0716	0.1058	0.104	0.1054	0.0896	0.0815	0.0723	0.0631	0.0591	0.0497	0.0437	0.0296	0.0285	0.0204	0.0209	0.0139	0.0113	0.0082	0.0083	0.0044	0.0087
1350	0.0687	0.1029	0.1025	0.0945	0.0929	0.0793	0.0734	0.0671	0.0576	0.0514	0.042	0.033	0.0253	0.0237	0.0225	0.0179	0.012	0.0091	0.0092	0.0054	0.0096
1400	0.0639	0.0954	0.1001	0.0944	0.0891	0.0797	0.0721	0.0674	0.0605	0.0511	0.0432	0.0324	0.0306	0.023	0.0231	0.0203	0.0147	0.0108	0.0102	0.0067	0.0113
1450	0.0595	0.091	0.095	0.0955	0.0818	0.0835	0.0733	0.0671	0.056	0.0519	0.0447	0.0364	0.0303	0.0269	0.0234	0.0209	0.0169	0.0135	0.0114	0.0081	0.0129
1500	0.0557	0.089	0.0907	0.0879	0.0882	0.0779	0.0751	0.0655	0.0589	0.0515	0.0454	0.0371	0.0327	0.0299	0.0261	0.0195	0.0181	0.0144	0.0124	0.0082	0.0158
1550	0.0526	0.0803	0.0893	0.0913	0.0836	0.0787	0.0682	0.0681	0.0609	0.0514	0.0473	0.0397	0.0336	0.0308	0.0285	0.0203	0.0187	0.0164	0.0135	0.0091	0.0177
1600	0.0477	0.0784	0.0912	0.0879	0.0807	0.0733	0.0716	0.0693	0.0549	0.0547	0.0503	0.0401	0.0345	0.0309	0.0289	0.024	0.0185	0.0164	0.0146	0.0112	0.0209
1650	0.0458	0.0792	0.0814	0.0854	0.0785	0.0752	0.0708	0.064	0.0611	0.054	0.051	0.039	0.0374	0.0327	0.0293	0.0228	0.0232	0.017	0.0152	0.013	0.024
1700	0.0445	0.0727	0.0857	0.0816	0.0767	0.0723	0.0656	0.0662	0.0606	0.0515	0.0522	0.0442	0.0393	0.0321	0.0318	0.0239	0.0227	0.0167	0.0165	0.0149	0.0283
1750	0.0437	0.0701	0.0799	0.0773	0.078	0.0665	0.0686	0.0691	0.0583	0.0541	0.0555	0.0425	0.0374	0.0382	0.0292	0.0279	0.021	0.0187	0.0147	0.0161	0.0332
1800	0.0422	0.0665	0.0759	0.0756	0.0738	0.0705	0.0693	0.0652	0.0585	0.057	0.0543	0.0457	0.0386	0.0357	0.0311	0.028	0.0226	0.0193	0.0161	0.0158	0.0383
1850	0.0398	0.0656	0.0693	0.0769	0.0719	0.0718	0.0627	0.0646	0.0621	0.056	0.0524	0.0483	0.0415	0.0353	0.03	0.0282	0.0255	0.0228	0.017	0.015	0.0433
1900	0.0405	0.0591	0.0714	0.0683	0.0779	0.0671	0.0645	0.0651	0.0566	0.0534	0.0594	0.0482	0.04	0.0368	0.0309	0.0284	0.0253	0.0239	0.0183	0.0164	0.0485
1950	0.0389	0.0584	0.0654	0.0696	0.0691	0.0671	0.0658	0.0648	0.0566	0.0559	0.0554	0.0482	0.0437	0.0415	0.0323	0.0274	0.0258	0.023	0.0213	0.0164	0.0534
2000	0.0383	0.0571	0.0619	0.0663	0.0704	0.0675	0.0656	0.0565	0.0542	0.0554	0.0571	0.0543	0.0437	0.0385	0.0317	0.032	0.0266	0.0241	0.0204	0.0206	0.0578
2050	0.0357	0.0543	0.0623	0.065	0.0686	0.0658	0.0601	0.0573	0.0581	0.0566	0.054	0.0517	0.045	0.0408	0.0343	0.0312	0.029	0.0251	0.019	0.0209	0.0652
2100	0.0365	0.0537	0.0608	0.0558	0.0678	0.0662	0.0584	0.0585	0.0559	0.0536	0.0573	0.0528	0.0461	0.0416	0.0327	0.0349	0.0273	0.0263	0.02	0.0208	0.073
2150	0.0342	0.054	0.0577	0.0581	0.0609	0.0642	0.059	0.058	0.0566	0.0526	0.0606	0.0498	0.0444	0.0402	0.0365	0.0343	0.0273	0.028	0.0239	0.0202	0.0795
2200	0.0345	0.0519	0.057	0.0558	0.0598	0.0568	0.0591	0.0605	0.0575	0.0508	0.0559	0.0549	0.0455	0.0389	0.036	0.0346	0.0288	0.028	0.0248	0.023	0.0859
2250	0.0358	0.049	0.0545	0.0601	0.0552	0.0557	0.0554	0.0562	0.0538	0.0515	0.0603	0.0516	0.048	0.0428	0.0364	0.0309	0.0298	0.0293	0.0284	0.0222	0.0931
2300	0.0333	0.0458	0.0552	0.0549	0.0562	0.056	0.0539	0.0561	0.0571	0.0492	0.0552	0.0564	0.0443	0.0438	0.0387	0.0323	0.0289	0.0315	0.026	0.0249	0.1003
2350	0.031	0.0482	0.0505	0.0542	0.0513	0.057	0.0558	0.0558	0.0512	0.0505	0.0594	0.0499	0.0469	0.0413	0.0399	0.0356	0.0314	0.03	0.0271	0.0254	0.1076
2400	0.0324	0.0476	0.0471	0.0507	0.0507	0.0525	0.0533	0.0576	0.053	0.0484	0.0559	0.0532	0.0462	0.0481	0.0391	0.0346	0.0294	0.0301	0.0287	0.0251	0.1163
2450	0.0302	0.0441	0.048	0.0489	0.0513	0.0503	0.0569	0.0497	0.0535	0.0499	0.0576	0.0535	0.0474	0.0476	0.038	0.0344	0.031	0.029	0.0294	0.024	0.1253
2500	0.0267	0.0427	0.0479	0.0528	0.0469	0.0512	0.049	0.0522	0.0533	0.0474	0.0568	0.0569	0.0484	0.0432	0.0379	0.037	0.0335	0.0285	0.0293	0.0257	0.1327
2550	0.0271	0.0425	0.0462	0.0463	0.0509	0.0469	0.0497	0.0511	0.0505	0.0487	0.0576	0.0581	0.0479	0.0424	0.0366	0.0379	0.0319	0.0326	0.0274	0.0273	0.1404
2600	0.0236	0.0433	0.0464	0.0483	0.0462	0.0476	0.0473	0.0505	0.0478	0.0466	0.0618	0.0537	0.0487	0.0421	0.041	0.0371	0.0293	0.0328	0.0304	0.0258	0.1497
2650	0.0227	0.0424	0.0442	0.0443	0.0413	0.0509	0.0463	0.0506	0.0458	0.0485	0.0606	0.0535	0.05	0.0427	0.0378	0.0372	0.0347	0.0312	0.0306	0.0269	0.1578
2700	0.0249	0.0361	0.0449	0.0431	0.0451	0.047	0.0447	0.0497	0.0482	0.0432	0.0611	0.0519	0.0491	0.0445	0.0385	0.0371	0.0331	0.0327	0.0297	0.0296	0.1658
2750	0.0228	0.0362	0.0429	0.0463	0.0454	0.0423	0.0444	0.0444	0.0427	0.0467	0.0649	0.0528	0.0468	0.0461	0.0389	0.0333	0.0356	0.0321	0.0307	0.0304	0.1743
2800	0.0231	0.0362	0.0379	0.0449	0.043	0.0436	0.0422	0.0441	0.0453	0.0433	0.0643	0.0538	0.0461	0.0428	0.0395	0.038	0.0348	0.0339	0.0303	0.0294	0.1835
2850	0.0219	0.0349	0.0369	0.0431	0.0443	0.0422	0.0428	0.041	0.0457	0.0442	0.0548	0.0563	0.0451	0.0478	0.0412	0.0391	0.0309	0.0357	0.0319	0.028	0.1922
2900	0.0221	0.0321	0.0401	0.04	0.0383	0.0423	0.0432	0.0411	0.0434	0.0437	0.057	0.0525	0.0486	0.0449	0.0414	0.039	0.0361	0.0304	0.0341	0.0281	0.2016
2950	0.0216	0.0317	0.0377	0.0358	0.0429	0.0418	0.0401	0.04	0.0422	0.0409	0.0605	0.0501	0.0494	0.0463	0.0385	0.0406	0.0361	0.0343	0.0282	0.0318	0.2095
3000	0.0196	0.0333	0.0384	0.0378	0.0341	0.0388	0.0458	0.0402	0.0414	0.0431	0.0566	0.0519	0.0473	0.0432	0.0385	0.0403	0.037	0.0345	0.0287	0.0304	0.2191

## Sheet: EDF 9d
Source Data Extended Data Fig. 9d. Top mtDNA heteroplasmy from simulations (mitotic turnover; mtCN=2000)
The following metadata is reported for simulation result of mtDNA heteroplasmy. In each turnover, the number of simulated cells is 10,000. VAF represents variant allele frequency (%) in a cell within the specified ranges: turnover = total number of turnover (0-3000); other columns = the proportion of cells (out of a total of 10,000) with a maximum variant allele frequency (VAF) in the range. (for…
turnover	0<VAF<5	5≤VAF<10	10≤VAF<15	15≤VAF<20	20≤VAF<25	25≤VAF<30	30≤VAF<35	35≤VAF<40	40≤VAF<45	45≤VAF<50	50≤VAF<55	55≤VAF<60	60≤VAF<65	65≤VAF<70	70≤VAF<75	75≤VAF<80	80≤VAF<85	85≤VAF<90	90≤VAF<95	95≤VAF<100	VAF=100
0	0	0	0	0	0	0	0	0	0	0	0	0	0	0	0	0	0	0	0	0	0
50	0.9911	0.0088	0.0001	0	0	0	0	0	0	0	0	0	0	0	0	0	0	0	0	0	0
100	0.899	0.0928	0.0077	0.0005	0	0	0	0	0	0	0	0	0	0	0	0	0	0	0	0	0
150	0.7397	0.2175	0.0345	0.0069	0.0013	0.0001	0	0	0	0	0	0	0	0	0	0	0	0	0	0	0
200	0.6064	0.2926	0.0716	0.0213	0.0057	0.0019	0.0004	0.0001	0	0	0	0	0	0	0	0	0	0	0	0	0
250	0.4996	0.3258	0.1171	0.0385	0.0116	0.0045	0.0023	0.0004	0	0	0.0002	0	0	0	0	0	0	0	0	0	0
300	0.4143	0.3469	0.1456	0.0539	0.0237	0.0103	0.0029	0.0017	0.0005	0.0001	0.0001	0	0	0	0	0	0	0	0	0	0
350	0.354	0.34	0.1672	0.0774	0.034	0.0151	0.0078	0.0024	0.0016	0.0004	0	0.0001	0	0	0	0	0	0	0	0	0
400	0.2987	0.3303	0.1849	0.0987	0.0429	0.0223	0.0116	0.006	0.002	0.0014	0.0008	0.0004	0	0	0	0	0	0	0	0	0
450	0.2521	0.3185	0.1904	0.1154	0.0593	0.0319	0.0157	0.0079	0.0036	0.003	0.0015	0.0006	0.0001	0	0	0	0	0	0	0	0
500	0.2196	0.2964	0.2056	0.1193	0.0703	0.0406	0.0221	0.0126	0.0067	0.0036	0.0016	0.0009	0.0004	0.0001	0.0001	0.0001	0	0	0	0	0
550	0.1801	0.2876	0.2036	0.1339	0.0826	0.0467	0.0302	0.0155	0.0086	0.0061	0.0025	0.0013	0.0007	0.0003	0.0003	0	0	0	0	0	0
600	0.1625	0.2547	0.2094	0.1413	0.0975	0.0541	0.0315	0.0197	0.0137	0.0066	0.0047	0.0019	0.0015	0.0002	0.0005	0.0001	0.0001	0	0	0	0
650	0.1454	0.2354	0.2037	0.1486	0.1043	0.0614	0.039	0.0234	0.0155	0.0113	0.0052	0.003	0.0019	0.0008	0.0006	0.0004	0.0001	0	0	0	0
700	0.1326	0.2199	0.1927	0.1521	0.1038	0.072	0.0475	0.0324	0.0178	0.0113	0.0074	0.0047	0.003	0.0015	0.0006	0.0004	0.0002	0.0001	0	0	0
750	0.117	0.204	0.1892	0.1478	0.1154	0.0768	0.0543	0.033	0.0238	0.0148	0.0101	0.006	0.0036	0.0017	0.0017	0.0003	0.0005	0	0	0	0
800	0.1076	0.1829	0.1861	0.1522	0.1149	0.0814	0.061	0.0382	0.0286	0.0178	0.0115	0.007	0.0052	0.0027	0.0014	0.0009	0.0004	0.0002	0	0	0
850	0.0936	0.1741	0.1757	0.15	0.1202	0.0911	0.0623	0.0457	0.0315	0.0201	0.0124	0.0083	0.0069	0.0038	0.0019	0.0012	0.0008	0.0002	0.0002	0	0
900	0.0856	0.1634	0.1639	0.1478	0.1273	0.0887	0.0681	0.0517	0.0325	0.0235	0.0178	0.0113	0.0073	0.0041	0.0027	0.0025	0.0008	0.0005	0.0005	0	0
950	0.0784	0.148	0.166	0.1485	0.117	0.0954	0.0727	0.0542	0.0381	0.0272	0.0176	0.0142	0.0077	0.0061	0.004	0.0022	0.0014	0.0008	0.0005	0	0
1000	0.0682	0.1397	0.156	0.1522	0.1214	0.0923	0.0734	0.0562	0.0432	0.0311	0.0218	0.0159	0.0097	0.0088	0.0044	0.0024	0.0019	0.0008	0.0006	0	0
1050	0.064	0.1349	0.151	0.1384	0.119	0.0983	0.077	0.0599	0.0439	0.0327	0.0264	0.0178	0.013	0.0084	0.0062	0.0038	0.0027	0.0014	0.0011	0.0001	0
1100	0.0618	0.1224	0.1421	0.1335	0.1264	0.0931	0.0777	0.0626	0.0528	0.0357	0.0284	0.0204	0.013	0.0105	0.0074	0.0057	0.0034	0.0018	0.0009	0.0004	0
1150	0.0604	0.1116	0.1306	0.1356	0.1208	0.1016	0.08	0.0617	0.0522	0.0415	0.03	0.0222	0.0159	0.0126	0.0077	0.0056	0.0053	0.0028	0.0009	0.0009	0.0001
1200	0.0554	0.1059	0.1283	0.127	0.1214	0.0982	0.0814	0.067	0.0532	0.0411	0.0332	0.0278	0.0194	0.013	0.0096	0.0076	0.0047	0.0031	0.0011	0.0015	0.0001
1250	0.0533	0.1012	0.1224	0.1236	0.1172	0.1019	0.0839	0.0658	0.0555	0.0409	0.0361	0.0259	0.0232	0.0161	0.0117	0.0091	0.0044	0.0037	0.0019	0.0018	0.0004
1300	0.048	0.0987	0.1157	0.1239	0.1159	0.0991	0.0821	0.0674	0.0555	0.0459	0.0426	0.0263	0.0224	0.0179	0.0144	0.0086	0.0064	0.0044	0.0023	0.0017	0.0008
1350	0.0428	0.0949	0.1181	0.1161	0.1097	0.0957	0.086	0.0689	0.062	0.0464	0.0395	0.0351	0.0227	0.0174	0.0148	0.0109	0.0085	0.0044	0.003	0.0019	0.0012
1400	0.0406	0.0877	0.11	0.1156	0.1088	0.0959	0.085	0.0726	0.061	0.049	0.0437	0.0335	0.0275	0.0191	0.015	0.0118	0.0098	0.0062	0.0038	0.0016	0.0018
1450	0.0378	0.0828	0.1053	0.1106	0.1043	0.0999	0.0818	0.078	0.0621	0.0521	0.0398	0.0391	0.029	0.021	0.0164	0.0131	0.0115	0.0067	0.0034	0.0029	0.0024
1500	0.0364	0.0772	0.0983	0.1119	0.102	0.0954	0.085	0.0749	0.0652	0.05	0.0471	0.0397	0.0292	0.0255	0.0182	0.0127	0.0107	0.0092	0.0056	0.0026	0.0032
1550	0.0361	0.0734	0.0968	0.0998	0.1056	0.0961	0.0799	0.0762	0.0633	0.057	0.0484	0.0404	0.0322	0.0256	0.0203	0.0161	0.0101	0.0086	0.006	0.0044	0.0037
1600	0.0316	0.0756	0.0993	0.094	0.0969	0.0908	0.0861	0.0752	0.0644	0.0571	0.0495	0.0417	0.0337	0.0257	0.022	0.0161	0.0138	0.0096	0.0073	0.0048	0.0048
1650	0.0337	0.0691	0.0897	0.1003	0.0915	0.0872	0.0828	0.0756	0.0698	0.0623	0.0513	0.0422	0.0309	0.0273	0.0227	0.0176	0.0136	0.0111	0.0099	0.0054	0.006
1700	0.0307	0.0691	0.0868	0.0947	0.0906	0.0875	0.08	0.075	0.071	0.0618	0.0534	0.0429	0.0349	0.0258	0.023	0.0204	0.0156	0.0133	0.0087	0.0079	0.0069
1750	0.0303	0.0664	0.0822	0.089	0.0889	0.0877	0.0788	0.0761	0.0671	0.0591	0.0583	0.0468	0.0367	0.0273	0.024	0.0231	0.0156	0.0134	0.0106	0.0103	0.0083
1800	0.0286	0.0634	0.0782	0.0874	0.0897	0.0855	0.0798	0.0703	0.0676	0.0636	0.0552	0.0457	0.0364	0.0362	0.0255	0.0213	0.018	0.0152	0.0114	0.0101	0.0109
1850	0.0259	0.0606	0.078	0.0817	0.0915	0.0803	0.0753	0.0716	0.0714	0.0599	0.0604	0.0475	0.0418	0.0324	0.0276	0.0208	0.0208	0.0152	0.0121	0.0121	0.0131
1900	0.0247	0.058	0.0706	0.0822	0.0836	0.0861	0.0795	0.0712	0.0683	0.062	0.0572	0.0492	0.042	0.034	0.0262	0.026	0.0197	0.0164	0.0149	0.0128	0.0154
1950	0.0257	0.0526	0.0677	0.0837	0.0812	0.0797	0.0765	0.0756	0.0656	0.0652	0.0557	0.0526	0.0406	0.0359	0.0303	0.0242	0.0214	0.0195	0.0148	0.0119	0.0196
2000	0.0224	0.0525	0.0662	0.0808	0.0781	0.0761	0.0774	0.0745	0.0669	0.0642	0.0625	0.0488	0.0433	0.0365	0.0309	0.0256	0.0218	0.0196	0.015	0.0141	0.0228
2050	0.0207	0.0499	0.0652	0.0778	0.0753	0.0794	0.0756	0.0669	0.0685	0.0653	0.061	0.0514	0.0449	0.0403	0.0325	0.0267	0.0218	0.0206	0.0159	0.0136	0.0267
2100	0.0203	0.0465	0.0663	0.0712	0.0772	0.0762	0.0731	0.0702	0.0695	0.0615	0.0637	0.0529	0.0432	0.0398	0.0348	0.0282	0.0237	0.0197	0.0179	0.0149	0.0292
2150	0.0197	0.0463	0.06	0.0711	0.0724	0.0748	0.0741	0.0692	0.0701	0.0654	0.0595	0.0537	0.0491	0.0379	0.0343	0.0288	0.0257	0.0207	0.0192	0.0162	0.0318
2200	0.0196	0.0449	0.0582	0.0668	0.0709	0.0747	0.0722	0.0696	0.0681	0.0665	0.0627	0.0518	0.0478	0.0392	0.0351	0.0301	0.0275	0.022	0.02	0.0166	0.0357
2250	0.0179	0.0422	0.0569	0.0647	0.0723	0.0682	0.0707	0.0699	0.0677	0.0659	0.066	0.0557	0.0469	0.0398	0.0366	0.032	0.0267	0.0203	0.0236	0.0169	0.0391
2300	0.0188	0.0434	0.0551	0.0612	0.068	0.069	0.0696	0.0693	0.0689	0.0636	0.0672	0.0547	0.0473	0.0441	0.036	0.0322	0.0251	0.0221	0.0214	0.0191	0.0439
2350	0.0174	0.0428	0.0548	0.0575	0.0662	0.072	0.0691	0.0639	0.0643	0.0652	0.0667	0.058	0.0501	0.0427	0.0387	0.0306	0.0283	0.0226	0.0204	0.0196	0.0491
2400	0.0162	0.0411	0.0497	0.0576	0.0678	0.0644	0.0715	0.0668	0.0664	0.059	0.0698	0.0584	0.0502	0.0415	0.0385	0.0318	0.0301	0.0259	0.0213	0.0186	0.0534
2450	0.0154	0.0398	0.0495	0.0563	0.0636	0.0689	0.0613	0.0679	0.0627	0.063	0.0695	0.0597	0.0463	0.0457	0.038	0.0364	0.0287	0.028	0.0242	0.0177	0.0574
2500	0.0143	0.0392	0.0488	0.0554	0.0582	0.0645	0.0646	0.0627	0.0665	0.0648	0.0704	0.0568	0.051	0.043	0.0383	0.0353	0.0319	0.0298	0.0208	0.0222	0.0615
2550	0.0155	0.0356	0.0483	0.0563	0.0572	0.0594	0.0617	0.066	0.0614	0.0621	0.0701	0.0592	0.0509	0.0437	0.0399	0.0392	0.0321	0.0288	0.0247	0.0217	0.0662
2600	0.0162	0.035	0.0465	0.0507	0.0575	0.0569	0.0603	0.0645	0.065	0.0588	0.066	0.0606	0.0546	0.0464	0.0405	0.0384	0.0342	0.029	0.024	0.0243	0.0706
2650	0.0153	0.0318	0.0455	0.0498	0.0563	0.0576	0.0604	0.0616	0.0635	0.06	0.0643	0.062	0.0556	0.0446	0.0424	0.0377	0.0345	0.0283	0.0268	0.0242	0.0778
2700	0.0132	0.0338	0.0432	0.0498	0.0525	0.0556	0.0608	0.0581	0.0646	0.0571	0.0699	0.0619	0.0501	0.0464	0.0426	0.0399	0.0345	0.0303	0.0281	0.0236	0.084
2750	0.0124	0.0339	0.0413	0.0499	0.0504	0.0555	0.059	0.0575	0.0616	0.0565	0.0699	0.0573	0.0556	0.0499	0.0421	0.0353	0.0355	0.0335	0.0299	0.0227	0.0903
2800	0.0119	0.0323	0.0411	0.0478	0.0463	0.0546	0.0554	0.0596	0.0589	0.0601	0.0664	0.0607	0.0565	0.0487	0.043	0.0372	0.0374	0.0314	0.0304	0.0242	0.0961
2850	0.0111	0.0305	0.0384	0.0455	0.0493	0.0521	0.0556	0.056	0.0618	0.0572	0.0658	0.0629	0.0556	0.0481	0.0442	0.0378	0.0378	0.033	0.0302	0.025	0.1021
2900	0.0119	0.0282	0.0371	0.0448	0.0448	0.0533	0.0549	0.0565	0.0556	0.0572	0.0707	0.0607	0.0529	0.051	0.0426	0.0402	0.0381	0.0337	0.03	0.0283	0.1075
2950	0.0115	0.0258	0.0381	0.0427	0.0467	0.0515	0.0529	0.056	0.0538	0.0564	0.0688	0.0601	0.0526	0.0521	0.0445	0.0414	0.0391	0.0329	0.0306	0.0277	0.1148
3000	0.0107	0.0255	0.0367	0.0437	0.0441	0.0498	0.0507	0.0545	0.058	0.0538	0.0674	0.0613	0.0544	0.0511	0.0446	0.0404	0.0394	0.034	0.0302	0.0282	0.1215
